# Supplementary material for: Bacteria- and IMD Pathway-Independent Immune Defenses against Plasmodium falciparum in Anopheles gambiae
Source: PLoS One. 2013 Sep 3;8(9):e72130. doi: 10.1371/journal.pone.0072130 (PMC3760850; doi:10.1371/journal.pone.0072130)
Supplement: Table S1 — Primers used in this study. PCR primer sequences used in this study. “Gene Target” displays the target gene of the corresponding primer. “AGAPID” lists the Vectorbase identifier if applicable such as in the case of a primer designed to produce double-stranded RNA for targeted gene silencing. “Primer name” is an arbitrary identifier for a particular primer sequence. “Primer sequence” displays the forward and reverse primers designed for a specific gene. “Primer use” shows the use of a given primer (i.e. RNAi is for generating double stranded RNA whereas qRT-PCR indicates a primer was used in real-time PCR analyses). (XLS) [file pone.0072130.s001.xls]

## Sheet: Sheet1
Gene Target	AGAPID	Primer Name	Primer Sequence	Primer Use
GFP	n/a	rGFP-Forward	TAATACGACTCACTATAGGATGGTGAGCAAGGGCGAGGAGCTGT	RNAi
		rGFP-Reverse	TAATACGACTCACTATAGGTTACTTGTACAGCTCGTCCATGCCG
S7	AGAP010592	S7-Forward	CCATCCTGGAGGATCTGGTA	qRT-PCR
		S7-Reverse	GATGGTGGTCTGCTGGTTCT
Serpin7	AGAP007693	rSRPN7-Forward	TAATACGACTCACTATAGGGTATCGCAGGAGCTGGAAGAT	RNAi
		rSRPN7-Reverse	TAATACGACTCACTATAGGGGTTTGCTCCATCGCAAACTT
		SRPN7-F	TGAAGCAAAGCACCTTTGTG	qRT-PCR
		SRPN7-R	GTATTGCGGACACGGAATTT
ClipC2	AGAP004317	rCLIPC2-Forward	TAATACGACTCACTATAGGGTTAGTGCATGTAGCGCGAAC	RNAi
		rCLIPC2-Reverse	TAATACGACTCACTATAGGGGGGACGTGTAGCCACAGATT
		CLIPC2-Forward	GATCAGCTCGGAAGATGAGG	qRT-PCR
		CLIPC2-Reverse	CTCCGACACACGCGTATAGA
Tep1	AGAP010815	TEP1-Forward	TCCAGCGTATGTGGTTGTGT	qRT-PCR
		TEP1-Reverse	TCGCACAAATTCTGCTTGTC
Fbn9	AGAP011197	FBN9-Forward	TTGTGATGAAGGAGCACAGC	qRT-PCR
		FBN9-Reverse	GCTTGATCCAACCGACTGAT
Lrrd7	AGAP005693	LRRD7-Forward	TCGGTGAGCAACAGTTTGAC	qRT-PCR
		LRRD7-Reverse	CAGGTCGAGATGGGTGAACT
16s	n/a	16s-Forward	TCCTACGGGAGGCAGCAGT	qRT-PCR
		16s-Reverse	GGACTACCAGGGTATCTAATCCTGTT
