# Supplementary material for: Bacteria- and IMD Pathway-Independent Immune Defenses against Plasmodium falciparum in Anopheles gambiae
Source: PLoS One. 2013 Sep 3;8(9):e72130. doi: 10.1371/journal.pone.0072130 (PMC3760850; doi:10.1371/journal.pone.0072130)
Supplement: Table S2 — Microarray data analyzed in this study. Master tab: Microarray assayed Log2 transformed transcript abundance ratio of corresponding genes using a cutoff of 0.75 for upregulation and −0.75 for downregulation. The “Gene Description” column provides a gene name for the corresponding transcript if one is available. The “Functional Group" indicates the assignment of a transcript to a particular functional group dependent on the predicted function of the gene (I/A: putative immunity and apoptosis; R/S/M: oxidoreductive, stress-related and mitochondrial; C/S: cytoskeletal, structural; MET: metabolism; R/T/T: replication, transcription, translation; P/D: proteolysis, digestion; TRP: transport; DIV: diverse; UKN: unknown functions.). The “AGAP-ID” column lists the Vectorbase identifier for a particular gene (http://www.vectorbase.org). The following four columns display Log2 ratio values from either the midgut or carcass between the aseptic and septic treatments. (XLSX) [file pone.0072130.s002.xlsx]

## Sheet: Master
Gene Name	Functional Goup	AGAP-ID	Pf Infected Aseptic Midgut	Pf Infected Aseptic Carcass	Pf Infected Septic Midgut	Pf Infected Septic Carcass
UNKNOWN	U	AGAP000002	0.396089	0.473321	-0.252212	-0.722362
HIGH MOBILITY GROUP HMG	M	AGAP000005	0.177493		0.555173
IGL1	I(Ig)	AGAP000007	-0.202332	-0.304504	-1.02794
DNAJ HOMOLOG SUBFAMILY MEMBER	REDOX/STRESS/MIT	AGAP000008	0.0862854		0.472899	0.35031
LETHAL 2 GIANT LARVAE	D	AGAP000009	-0.566832	0.337297	-1.50693	-0.969676
ETHANOLAMINE KINASE	M	AGAP000010	-0.575914	-0.212143	-1.1667
BRANCHED CHAIN AMINO ACID AMINOTRANSFERASE EC2.6.1.42 BCAT	D	AGAP000011	-0.134299
AMBIGUOUS	D	AGAP000012	-0.253174	-0.274123		-1.26043
POPEYE DOMAIN CONTAINING POPEYE	D	AGAP000013	1.45151	0.572346	-0.574413
UNKNOWN	U	AGAP000014	1.36628	1.23773
RECEPTOR PRECURSOR EC2.7.1.112	D	AGAP000015			-1.40031
SCRB10	I	AGAP000016
NEUROBEACHIN	TRP	AGAP000017	-0.427187	-0.146571	-1.75421	-0.451394
PHOSPHATIDYLINOSITOL 4 5 BISPHOSPHATE 3 KINASE CATALYTIC SUBUNIT EC2.7.1.153 PI3 KINASE P110 SUBUNIT PTDINS 3 KINASE P110 PI3K	M	AGAP000018			1.0021
LRR	I(LRR)	AGAP000019
UNKNOWN	D	AGAP000020
UNKNOWN	U	AGAP000021	0.212271	-0.00609793	0.231642	1.00933
AMBIGUOUS	D	AGAP000022	0.452589	-0.0825852	0.405666
AMBIGUOUS	PROT	AGAP000023	-0.489331	-0.161566	-0.872227	-0.97232
UNKNOWN	U	AGAP000025				-0.580287
CALCIUM/CALMODULIN DEPENDENT KINASE TYPE II CHAIN EC2.7.1.123 CAM KINASE II CHAIN	D	AGAP000028	0.374224	0.342658	0.487774	0.584246
CREB BINDING EC2.3.1.48	D	AGAP000029	1.05542	0.894396	0.274534	-0.415239
INTEGRIN ALPHA PRECURSOR	CS	AGAP000032
PHOSPHATIDYLINOSITOL TRANSFER ALPHA PTDINS TRANSFER ALPHA PTDINSTP PI TP ALPHA	TRP	AGAP000033		0.443165
EPIDERMAL GROWTH FACTOR RECEPTOR SUBSTRATE 15 1 EPS15 RELATED EPS15R;	CS	AGAP000035		0.227835	-0.523665
LOW DENSITY LIPOPROTEIN RECEPTOR	D	AGAP000037		-0.736151
GAMMA AMINOBUTYRIC ACID RECEPTOR SUBUNIT PRECURSOR GABA A RECEPTOR	TRP	AGAP000038	-0.026572
GAMMA AMINOBUTYRIC ACID RECEPTOR SUBUNIT PRECURSOR GABA A RECEPTOR;	D	AGAP000039	1.02665	-0.733354
MONOCARBOXYLATE TRANSPORTER MCT	TRP	AGAP000040	0.479512		-0.0555617
UNKNOWN	U	AGAP000041
AMBIGUOUS	D	AGAP000042	0.748266	0.846735	0.474686
SERINE/THREONINE KINASE TOUSLED EC2.7.1.37 TOUSLED KINASE	M	AGAP000043
DISULFIDE ISOMERASE PRECURSOR EC5.3.4.1	D	AGAP000044	-0.32939	0.271699	-0.0475462	0.30534
ALPHA ADRENERGIC RECEPTOR ALPHA ADRENOCEPTOR ALPHA ADRENORECEPTOR	D	AGAP000045				0.440419
UNKNOWN	U	AGAP000046	0.0990663
UNKNOWN	CS	AGAP000047
		AGAP000048	-0.192935	0.0032851
SPLICING FACTOR 1 ZINC FINGER 162 TRANSCRIPTION FACTOR ZFM1 ZINC FINGER GENE IN MEN1 LOCUS MAMMALIAN BRANCH POINT BINDING MBBP BBP	RTT	AGAP000049	0.152484		0.466457
HPX5	I	AGAP000051	1.15563	0.77641	1.26098
MANNOSE 6 PHOSPHATE ISOMERASE EC5.3.1.8 PHOSPHOMANNOSE ISOMERASE PMI PHOSPHOHEXOMUTASE	M	AGAP000053	-0.306323	-0.281202	-0.614882	-0.525839
LRRD18	I(LRR)	AGAP000054	1.30012
		AGAP000055
HYPOXIA INDUCIBLE FACTOR ALPHA HIF ALPHA ALPHA	D	AGAP000056	0.261324
PAIRED BOX PAX	D	AGAP000057
		AGAP000058
ONE CUT DOMAIN FAMILY MEMBER	D	AGAP000061	-0.680765	-0.336808	-0.507156
UNKNOWN	RTT	AGAP000062			-0.566713
PAIRED BOX PAX	D	AGAP000063
PLEXIN PRECURSOR;	D	AGAP000064	0.3147	0.275671	0.15823
PHORBOL ESTER/DIACYLGLYCEROL BINDING UNC 13 UNCOORDINATED 13	D	AGAP000065
		AGAP000066	-0.705441	-1.77724		1.70183
PAIRED BOX PAX	D	AGAP000067	-1.27097	0.149933
NUCLEAR FACTOR 1 TYPE NUCLEAR FACTOR NF1 NFI NF CCAAT BOX BINDING TRANSCRIPTION FACTOR CTF TGGCA BINDING	D	AGAP000068	-1.14803	-0.870439
FORKHEAD BOX	D	AGAP000069	0.994014	0.798111
KINASE C TYPE EC2.7.1.- NPKC KINASE	D	AGAP000070
UNKNOWN	U	AGAP000071
UNKNOWN	D	AGAP000072				-1.1515
SARCOGLYCAN SG 35 KDA DYSTROPHIN ASSOCIATED GLYCOPROTEIN 35DAG	D	AGAP000073
UNKNOWN	U	AGAP000074	0.93391
UNKNOWN	U	AGAP000075			-1.63822
STEROL REGULATORY ELEMENT BINDING 1 SREBP 1 STEROL REGULATORY ELEMENT BINDING TRANSCRIPTION FACTOR 1	M	AGAP000076	-0.146728	-0.172204	-0.166068	0.489324
UNKNOWN	U	AGAP000078
POTASSIUM CHANNEL SUBFAMILY K MEMBER ACID SENSITIVE POTASSIUM CHANNEL TASK TWIK RELATED ACID SENSITIVE K + CHANNEL;	TRP	AGAP000079
FRUITLESS TYPE B FRAGMENT	D	AGAP000080	0.678058	0.621346	0.564698	0.533199
EXOSTOSIN EC2.4.1.224 EC2.4.1.- 225 GLUCURONOSYL N ACETYLGLUCOSAMINYL PROTEOGLYCAN/N ACETYLGLUCOSAMINYL PROTEOGLYCAN 4 ALPHA N ACETYLGLUCOSAMINYLTRANSFERASE MULTIPLE EXOSTOSES	D	AGAP000081	-0.686777
UNKNOWN	U	AGAP000082		0.266731	0.235748	-0.238452
UNKNOWN	TRP	AGAP000083
UNKNOWN;	U	AGAP000084	-0.409607	0.236529	-0.404358	0.394346
LARVAL CUTICLE IX PRECURSOR	CS	AGAP000085		1
UNKNOWN	U	AGAP000086	0.556209		-0.629797
CYTOCHROME P450;	REDOX/STRESS/MIT	AGAP000088	-0.397243	-0.492553	-0.673256
ADENYLATE CYCLASE TYPE EC4.6.1.1 ATP PYROPHOSPHATE LYASE ADENYLYL CYCLASE	D	AGAP000090
UNKNOWN	M	AGAP000091	-0.883744		-0.886145
UNKNOWN	M	AGAP000092			-0.944033
UNKNOWN	U	AGAP000093	0.576932	0.609099	0.606952	0.656916
UNKNOWN	M	AGAP000094	-0.650095		-1.79382	-0.685891
TRANSMEMBRANE	D	AGAP000095	0.643565	0.285021	0.508142
UNKNOWN	D	AGAP000096		0.194405	-0.620558
GRAVE'S DISEASE CARRIER GDC MITOCHONDRIAL SOLUTE CARRIER HOMOLOG	REDOX/STRESS/MIT	AGAP000097		-0.456184	-1.04776
SERINE/THREONINE KINASE ULK1 EC2.7.1.37 UNC 51 KINASE 1	D	AGAP000098
STAT2	I	AGAP000099	2.3514	1.15188
UNKNOWN	TRP	AGAP000100			-0.718572
DOLICHYL P MAN:MAN 7 GLCNAC 2 PP DOLICHYL ALPHA 1 6 MANNOSYLTRANSFERASE EC2.4.1.- MANNOSYLTRANSFERASE ALG12 HOMOLOG	D	AGAP000102		-0.278629	-0.119623	0.658934
UNKNOWN	U	AGAP000104		1.30365
UNKNOWN	U	AGAP000105			-0.898354	-1.17309
UBIQUINONE BIOSYNTHESIS MONOOXGENASE COQ6 EC1.14.13.-	D	AGAP000106	-0.175305		0.107378	-0.140598
ANKYRIN	TRP	AGAP000107	-1.01348	-0.715121	-0.934073
UNKNOWN	U	AGAP000108		-0.965386	-1.31963
PROBABLE CYTOCHROME C OXIDASE POLYPEPTIDE VIIA MITOCHONDRIAL PRECURSOR EC1.9.3.1 CYTOCHROME C OXIDASE SUBUNIT VIIA	REDOX/STRESS/MIT	AGAP000109	-0.33262	-0.132369	-0.382998
39S RIBOSOMAL L40 MITOCHONDRIAL PRECURSOR L40MT MRP 40 NUCLEAR LOCALIZATION SIGNAL CONTAINING DELETED IN VELOCARDIOFACIAL SYNDROME	REDOX/STRESS/MIT	AGAP000110	-0.279934	-0.166664	0.0465913	-0.241808
UNKNOWN	U	AGAP000111
GLUTAMINE DEPENDENT NAD + SYNTHETASE EC6.3.5.1 NAD + SYNTHASE [GLUTAMINE HYDROLYZING]	M	AGAP000112	0.176292		-0.552373	-1.13775
UNKNOWN	U	AGAP000113
TRANSCRIPTION FACTOR OVO 1	RTT	AGAP000114	1.00805	0.598655	0.477147	0.217844
RECEPTOR NK RECEPTOR NK TACHYKININ RECEPTOR	D	AGAP000115	0.706224
RAB11 INTERACTING RIP11	D	AGAP000116
WNT INHIBITORY FACTOR 1 PRECURSOR WIF 1	D	AGAP000117	0.894933	1.51806	1.48057
UBIQUINONE BIOSYNTHESIS COQ7 HOMOLOG COENZYME Q BIOSYNTHESIS 7 HOMOLOG TIMING CLK 1 HOMOLOG	M	AGAP000118	-0.422193	-0.274479	-0.187568
UNKNOWN	U	AGAP000119
AMBIGUOUS	CS	AGAP000120	-0.539281	-0.197019	0.517944
UNKNOWN	U	AGAP000121			0.848414
CTLSE2	I	AGAP000123	0.33657
INOSITOL POLYPHOSPHATE 4 PHOSPHATASE	D	AGAP000124	1.005
CENTAURIN DELTA 2 CNT D2	D	AGAP000126	0.91298	0.339038
ZINC FINGER 1	D	AGAP000127			0.420364
SYNAPTIC VESICLE 2 SV2	TRP	AGAP000128	-1.38252	-0.270162	-1.45735
AMINOPEPTIDASE N EC3.4.11.2 MICROSOMAL AMINOPEPTIDASE	PROT	AGAP000129	-1.08536	-0.330056	-1.1837	0.710344
G COUPLED RECEPTOR PRECURSOR;	D	AGAP000130	1.26459
AMINOPEPTIDASE N EC3.4.11.2 MICROSOMAL AMINOPEPTIDASE	PROT	AGAP000131	0.214429	-0.279625	0.593746
UNKNOWN	U	AGAP000132	-0.538101	-0.397583	-0.595369	-0.44209
UNKNOWN	U	AGAP000133			-2.31872
UNKNOWN;	U	AGAP000134
UNKNOWN	U	AGAP000135			1.90614
UNKNOWN	D	AGAP000136			1.65599
PROTON ASSOCIATED SUGAR TRANSPORTER A PAST A DELETED IN NEUROBLASTOMA 5 DNB 5	TRP	AGAP000137		-0.446157
ACETYLCHOLINE RECEPTOR PROTEIN CHAIN PRECURSOR	TRP	AGAP000138		1.26429
DNA POLYMERASE GAMMA SUBUNIT 1 EC2.7.7.7 MITOCHONDRIAL DNA POLYMERASE CATALYTIC SUBUNIT	RTT	AGAP000139	0.348101	-0.626801	-1.16543
UNKNOWN	U	AGAP000140	1.91569
ZINC FINGER	D	AGAP000141	-0.542267		-0.846898
UNKNOWN	U	AGAP000142	1.11017
BETA MANNOSIDASE PRECURSOR EC3.2.1.25 MANNANASE MANNASE	D	AGAP000143		0.264815	-0.255959
AMBIGUOUS	D	AGAP000144			0.239059
UBIQUITIN CONJUGATING ENZYME EC6.3.2.19 UBIQUITIN LIGASE UBIQUITIN CARRIER	D	AGAP000145	0.583952	0.276638
UNKNOWN	U	AGAP000146	-0.17874	0.616522
KINASE	D	AGAP000147		-0.911056
RAS ASSOCIATION DOMAIN FAMILY 2	D	AGAP000149	0.760648	0.545341	0.473304	0.661186
GSG6 PRECURSOR	D	AGAP000150	-1.20319	0.0382958	-1.73635
IRSP5	I	AGAP000151	-0.689927	-0.229423	-0.982905	1.16006
UNKNOWN	U	AGAP000152	-0.949837	-0.377839	-1.5411	-0.0869521
CADHERIN	CS	AGAP000153
LUCIFERIN 4 MONOOXYGENASE EC1.13.12.7 LUCIFERASE	M	AGAP000154			-0.674705
ALKYLATED DNA REPAIR ALKB HOMOLOG	D	AGAP000155	-0.325604		-0.431822	-0.499989
UNKNOWN	U	AGAP000156	-0.165177
UNKNOWN	U	AGAP000158
KINESIN KIF2C MITOTIC CENTROMERE ASSOCIATED KINESIN MCAK	CS	AGAP000159	0.351049
UNKNOWN	U	AGAP000160	0.420623	0.401834	0.741608	0.544337
DELTA DELTA ADAPTIN AP 3	D	AGAP000161	-0.876706	0.208663	-1.27946	0.825835
CYSTATHIONINE BETA SYNTHASE EC4.2.1.22 SERINE SULFHYDRASE BETA THIONASE	M	AGAP000162	-0.406857	-0.173824	0.105523	0.252048
MICROSOMAL GLUTATHIONE S TRANSFERASE 1 EC2.5.1.18 MICROSOMAL GST 1 MICROSOMAL GST I	REDOX/STRESS/MIT	AGAP000163	-0.196342	0.227333	0.269086	-0.577879
ZINC FINGER	D	AGAP000164
MICROSOMAL GLUTATHIONE S TRANSFERASE 1 EC_2.5.1.18 MICROSOMAL GST 1 MICROSOMAL GST I; Microsomal glutathione transferase GSTMIC1. [Source:Uniprot/SPTREMBL;Acc:Q7Z275]	REDOX/STRESS/MIT	AGAP000165	-0.338815		-0.744157	-0.736846
PHOSPHOLIPASE A2 EC3.1.1.4 PHOSPHATIDYLCHOLINE 2 ACYLHYDROLASE	D	AGAP000166		0.811618
AMBIGUOUS	D	AGAP000167	-0.137707		0.0395957	0.437356
FRIZZLED PRECURSOR FRIZZLED FZ	D	AGAP000168	0.621038	0.605886	-1.59865
MUS MUSCULUS CDNA PRODUCT:HYPOTHETICAL HELICASE C TERMINAL DOMAIN/DEAD/DEAH BOX HELICASE CONTAINING PROTEIN	D	AGAP000169	-0.10579		-0.794659
NADH UBIQUINONE OXIDOREDUCTASE 20 KDA SUBUNIT MITOCHONDRIAL PRECURSOR EC1.6.5.3 EC1.6.99.- 3 COMPLEX I 20KD CI 20KD PSST SUBUNIT	REDOX/STRESS/MIT	AGAP000170	0.443902	-0.0520018	-0.490493	-0.327398
UBIQUITIN LIGASE	D	AGAP000171
AMBIGUOUS	D	AGAP000172	0.849691	0.771614	0.749738
UNKNOWN	U	AGAP000173	-0.255672	0.0803203	0.275388	0.354964
STROMAL INTERACTION MOLECULE	D	AGAP000175		0.813753
UNKNOWN;	D	AGAP000176		1.02791
UNKNOWN	CS	AGAP000177	1.30957	1.1348
SPLICING FACTOR 3B SUBUNIT 1 SPLICEOSOME ASSOCIATED 155 SAP 155 S PRE SPLICING FACTOR SF3B 155 KDA SUBUNIT	RTT	AGAP000178	0.742505	0.333103	0.342365	0.478786
AMIDOPHOSPHORIBOSYLTRANSFERASE PRECURSOR EC2.4.2.14 GLUTAMINE PHOSPHORIBOSYLPYROPHOSPHATE AMIDOTRANSFERASE ATASE GPAT	D	AGAP000179	-0.325287	-0.13633	0.181794	0.298159
MULTIFUNCTIONAL ADE2 [INCLUDES: PHOSPHORIBOSYLAMINOIMIDAZOLE SUCCINOCARBOXAMIDE SYNTHASE EC6.3.2.6 SAICAR SYNTHETASE ; PHOSPHORIBOSYLAMINOIMIDAZOLE CARBOXYLASE EC4.1.1.- 21 AIR CARBOXYLASE AIRC ]	D	AGAP000180	-0.636972	-0.209113		0.19373
UNKNOWN	U	AGAP000181	0.493631	-0.37416
SP4A - SERINE PROTEASE	PROT	AGAP000182	0.0344143
UNKNOWN	U	AGAP000183	-0.341294	0.105551	-1.04819
NADP DEPENDENT MALIC ENZYME EC1.1.1.40 NADP ME MALIC ENZYME 1	REDOX/STRESS/MIT	AGAP000184	0.0221222	0.700291	-0.274329	0.838033
DOUBLE STRANDED RNA SPECIFIC EDITASE EC_3.5.-.- DSRNA ADENOSINE DEAMINASE RNA EDITING DEAMINASE RNA EDITING ENZYME;	D	AGAP000185
UNKNOWN	U	AGAP000186		-0.281919	0.921088
KINESIN ASSOCIATED 3	CS	AGAP000187
URIDINE PHOSPHORYLASE EC2.4.2.3 URDPASE UPASE	D	AGAP000188		1.21036
UNKNOWN	U	AGAP000189	-0.502734	0.035714	0.386137	-0.453431
PITUITARY HOMEOBOX	D	AGAP000190
UNKNOWN	U	AGAP000191	1.31765
CYTOCHROME P450; Cytochrome P450 CYP4C26 (Fragment). [Source:Uniprot/SPTREMBL;Acc:Q8WQN2]	REDOX/STRESS/MIT	AGAP000192	0.581599	0.926351	0.678854
CYTOCHROME P450	REDOX/STRESS/MIT	AGAP000193
CYTOCHROME P450	REDOX/STRESS/MIT	AGAP000194	0.834202
UNKNOWN	D	AGAP000195	0.958664	1.02497	1.32016
ZINC FINGER	D	AGAP000196		0.448146
UNKNOWN	U	AGAP000198
AMBIGUOUS	D	AGAP000199		0.396638	0.186317	-0.654576
UNKNOWN	U	AGAP000200
26S PROTEASOME NON ATPASE REGULATORY SUBUNIT 9 26S PROTEASOME REGULATORY SUBUNIT P27	D	AGAP000201	-0.0869151		0.199244
UNKNOWN	U	AGAP000202	-1.28368	-0.199092	-1.46368	-0.610074
TYPE I INOSITOL 1 4 5 TRISPHOSPHATE 5 PHOSPHATASE EC3.1.3.56 5PTASE	D	AGAP000203	0.448844		0.543059	0.684305
UNKNOWN;	U	AGAP000204	0.759802	0.366023	0.393054	-2.1688
INACTIVE UBIQUITIN CARBOXYL TERMINAL HYDROLASE 53 UBIQUITIN SPECIFIC PEPTIDASE 53;	D	AGAP000205	0.392741	0.45342	0.658398	0.551373
UNKNOWN;	U	AGAP000206
TROPOMYOSIN	CS	AGAP000207	1.2917	0.751149
UNKNOWN;	U	AGAP000208
GLUTAMATE RECEPTOR INTERACTING	TRP	AGAP000209			0.98887
EC3.1.1.3	M	AGAP000210	-0.809128	-0.577575	-1.51013	0.859484
EC3.1.1.3	M	AGAP000211	-0.284655	-0.0123159	0.12338
SOCS	I	AGAP000213	-0.739		-2.05629
GUANYLATE CYCLASE EC_4.6.1.2; Anopheles gambiae putative guanylate cyclase (Fragment). [Source:Uniprot/SPTREMBL;Acc:Q17013]	D	AGAP000214	0.617488
UNKNOWN	U	AGAP000215
UNKNOWN	U	AGAP000216	1.08971	1.33989	1.3357
IRREGULAR CHIASM C ROUGHEST PRECURSOR IRREC	D	AGAP000217
IRREGULAR CHIASM C ROUGHEST PRECURSOR IRREC	D	AGAP000218
TEKTIN	CS	AGAP000219
UNKNOWN	M	AGAP000220	0.156862	0.0328021	0.116948
UNKNOWN	D	AGAP000222	-0.854271	0.596328	-1.33316
SH3 ADAPTER SPIN90 NCK INTERACTING WITH SH3 DOMAIN SH3 INTERACTING WITH NCK 90 KDA VACA INTERACTING PROTEIN 54 KDA VIP54 INTERACTING	D	AGAP000223	-0.559198	0.286897	-0.4931	0.481591
LAMININ-EGF-LIKE	CS	AGAP000225
AMBIGUOUS	CSR	AGAP000226
LAMININ-EGF-LIKE	CS	AGAP000228	0.0401205	-0.578973
UNKNOWN	CSR	AGAP000230
REGULATOR OF G SIGNALING	PROT	AGAP000232
UNKNOWN	U	AGAP000233
RIBOSOMAL S6 KINASE ALPHA EC2.7.1.37 S6K ALPHA KDA RIBOSOMAL S6 KINASE P90 RSK RIBOSOMAL S6 KINASE RSK	RTT	AGAP000234	-0.305916	-0.370925		-0.36878
BETA THYMOSIN	CS	AGAP000235	-0.228936	-0.194238	-0.08495	-0.28793
3' 5' CYCLIC PHOSPHODIESTERASE EC_3.1.4.17;	D	AGAP000236	-0.497074	-0.450963	-1.01784	0.540072
CAMP ELEMENT	D	AGAP000237
NEUROBLASTOMA SUPPRESSOR OF TUMORIGENICITY 1 PRECURSOR ZINC FINGER DAN N03	D	AGAP000238	0.309178	0.269877	-0.149345	0.517709
ALLANTOINASE MITOCHONDRIAL PRECURSOR EC3.5.2.5	D	AGAP000239		-0.429666		-1.08431
SERINE PROTEASE PRECURSOR EC3.4.21.-	DIG	AGAP000240	-0.218427
N ACETYLGLUCOSAMINE KINASE EC2.7.1.59 GLCNAC KINASE	D	AGAP000241		-0.356388	-0.800978	-0.232797
UNKNOWN	D	AGAP000242			0.743226
RHOPHILIN GTP RHO BINDING;	D	AGAP000243		0.439944
UNKNOWN;	D	AGAP000244			1.19552
UNKNOWN	U	AGAP000245	-0.751408	1.00191
UNKNOWN	U	AGAP000246		0.437986	0.954886	-0.820146
UNKNOWN	U	AGAP000247
PHOSPHATASE 2C ETA EC3.1.3.16 PP2C ETA	D	AGAP000248			0.297239	0.700362
UNKNOWN	U	AGAP000249	0.653742	0.66917	1.03478	0.50841
UNKNOWN	U	AGAP000250		-0.108569	0.210111	0.922049
UNKNOWN	U	AGAP000251	-0.342746	0.898394
AMBIGUOUS	PROT	AGAP000252	0.0597032	0.303887	0.174706	0.307925
MITOCHONDRIAL UNCOUPLING UCP	REDOX/STRESS/MIT	AGAP000253	-0.706701	0.174571	-0.792987	0.318471
POTASSIUM VOLTAGE GATED CHANNEL SUBFAMILY MEMBER VOLTAGE GATED POTASSIUM CHANNEL SUBUNIT	TRP	AGAP000254	1.67508	0.687441
LARGE HOMOLOG ASSOCIATED;	D	AGAP000255	0.557885	1.97623
AMBIGUOUS	TRP	AGAP000256	0.885907	0.903536	0.453498	-0.989412
BETA 1 3 GALACTOSYLTRANSFERASE 5 EC2.4.1.- BETA 1 3 GALTASE 5 BETA3GAL T5 B3GAL T5 UDP GALACTOSE:BETA N ACETYLGLUCOSAMINE BETA 1 3 GALACTOSYLTRANSFERASE 5 UDP GAL:BETA GLCNAC BETA 1 3 GALACTOSYLTRANSFERASE 5 BETA 3 GX T5	D	AGAP000258	0.634602			2.63232
UNKNOWN	REDOX/STRESS/MIT	AGAP000260	-0.53244	0.40453	-0.112558	-0.55954
DNAJ HOMOLOG SUBFAMILY C MEMBER 1	REDOX/STRESS/MIT	AGAP000261		0.185951	0.307355
UNKNOWN	U	AGAP000262
UNKNOWN	U	AGAP000264	-0.367219	1.09943	-1.18167	-0.122724
CHITIN-BINDING	CS	AGAP000266	1.78367
UNKNOWN	U	AGAP000267	-0.569109		-3.05722
UNKNOWN	U	AGAP000268		-0.214092	-0.165038
AMBIGUOUS	PROT	AGAP000269		0.262908	0.251378	0.595869
UNKNOWN	U	AGAP000270	-0.416599	-0.448184	0.462795	-0.457296
UNKNOWN	TRP	AGAP000271	1.21522	0.275575
AMBIGUOUS	D	AGAP000272	-0.370915	-0.0685631	0.179053
UNKNOWN	U	AGAP000273	0.239402	0.341239	0.325166
UNKNOWN	U	AGAP000274		0.242607	0.140552	0.460341
SHORT CHAIN DEHYDROGENASE/REDUCTASE 3 EC1.1.-.- RETINAL SHORT CHAIN DEHYDROGENASE/REDUCTASE 1 RETSDR1	REDOX/STRESS/MIT	AGAP000275	-0.435318		0.220648	-0.434229
UNKNOWN;	U	AGAP000277
PA P	CSR	AGAP000278	-0.879033	0.0810836	-0.565609	-0.497946
ODORANT BINDING AGAMOBP8	CSR	AGAP000279	0.607267
CYCLASE EC4.6.1.2	D	AGAP000280	0.844024	0.95044	0.684679
UNKNOWN	U	AGAP000281	-0.302164		-0.79354	1.55195
UNKNOWN	U	AGAP000283	-0.359691	0.235127	-1.25544
CYTOCHROME P450 MITOCHONDRIAL PRECURSOR	REDOX/STRESS/MIT	AGAP000284	0.562033		0.733089
AMBIGUOUS	D	AGAP000285	0.715348	0.683721	1.22839
ZINC FINGER;	D	AGAP000286
NADP DEPENDENT LEUKOTRIENE B4 12 HYDROXYDEHYDROGENASE EC1.3.1.74	REDOX/STRESS/MIT	AGAP000287	0.766666		0.268848
NADP DEPENDENT LEUKOTRIENE B4 12 HYDROXYDEHYDROGENASE EC1.3.1.74	REDOX/STRESS/MIT	AGAP000288	-0.207627	-0.149043	0.279391	0.465412
NADP DEPENDENT LEUKOTRIENE B4 12 HYDROXYDEHYDROGENASE EC1.3.1.74	REDOX/STRESS/MIT	AGAP000289	-0.342721	-0.362315	-0.349861
AMBIGUOUS	DIG	AGAP000290			0.240857
IMPORT INNER MEMBRANE TRANSLOCASE SUBUNIT TIM44 MITOCHONDRIAL PRECURSOR	REDOX/STRESS/MIT	AGAP000291	-0.0413234	0.279965	0.743751	0.793155
UNKNOWN	U	AGAP000292	1.36667	1.35794	1.58865	-0.398442
		AGAP000293		-0.779124	-1.94496
UNKNOWN	U	AGAP000294
AMBIGUOUS	D	AGAP000295	0.886926	1.00648	1.33004	0.87323
UNKNOWN	U	AGAP000296	-0.768154	-0.695252	-0.876269	-0.683233
AMBIGUOUS	D	AGAP000297	-0.525659	-0.571588	-0.606201	-0.59661
UNKNOWN	D	AGAP000298	-0.770754	-0.063604	-0.291311
UNKNOWN	U	AGAP000299		2.37202
CAD [INCLUDES: GLUTAMINE DEPENDENT CARBAMOYL PHOSPHATE SYNTHASE EC6.3.5.5 ; ASPARTATE CARBAMOYLTRANSFERASE EC2.1.3.- 2 ; DIHYDROOROTASE EC3.5.-.- 2 3 ]	M	AGAP000300	0.791704			1.07404
UNKNOWN	U	AGAP000301				0.52803
AMBIGUOUS	D	AGAP000303	0.912496
TWISTED GASTRULATION PRECURSOR;	D	AGAP000304	0.0334938	0.0152306	0.413153	0.252096
SPARC PRECURSOR SECRETED ACIDIC AND RICH IN CYSTEINE OSTEONECTIN ON BASEMENT MEMBRANE 40 BM 40;	D	AGAP000305	-0.148253	0.242669	0.190046	0.467902
HISTONE H2A	RTT	AGAP000306	-0.118601	0.444517	-0.193395	-1.01573
INTEGRIN ALPHA PRECURSOR	CS	AGAP000307
PROTEASOME ACTIVATOR COMPLEX SUBUNIT 1 PROTEASOME ACTIVATOR 28 ALPHA SUBUNIT PA28ALPHA PA28A ACTIVATOR OF MULTICATALYTIC PROTEASE SUBUNIT 1 11S REGULATOR COMPLEX ALPHA SUBUNIT REG ALPHA	D	AGAP000308	0.621628	0.575933	0.449199	0.297465
DUAL SPECIFICITY MITOGEN ACTIVATED KINASE KINASE EC2.7.1.- MAP KINASE KINASE MAPKK ERK ACTIVATOR KINASE MAPK/ERK KINASE	D	AGAP000310
UNKNOWN	U	AGAP000311			-0.388028	0.325583
UNKNOWN	U	AGAP000312	-0.476824		1.05808
ALANINE GLYOXYLATE AMINOTRANSFERASE 2 MITOCHONDRIAL PRECURSOR EC2.6.1.44 R 3 AMINO 2 METHYLPROPIONATE PYRUVATE TRANSAMINASE EC2.6.1.- 40 AGT 2 BETA ALANINE PYRUVATE AMINOTRANSFERASE BETA ALAAT II D AIBAT	D	AGAP000313	0.324732	-0.12727	0.374268	-0.304889
UNKNOWN	D	AGAP000314
UNKNOWN	U	AGAP000315	-0.192565	0.238965	-0.235799	0.337141
UNKNOWN	U	AGAP000316	1.63632	1.41323
CORE BINDING FACTOR BETA SUBUNIT CBF BETA POLYOMAVIRUS ENHANCER BINDING 2 BETA SUBUNIT PEBP2 BETA PEA2 BETA SL3 3 ENHANCER FACTOR 1 BETA SUBUNIT SL3/AKV CORE BINDING FACTOR BETA SUBUNIT	D	AGAP000317				2.43778
P80 SUBUNIT	D	AGAP000319	0.543147	0.448514	0.440874
DYNEIN INTERMEDIATE CHAIN CYTOSOLIC DH IC CYTOPLASMIC DYNEIN INTERMEDIATE CHAIN	CS	AGAP000320	0.319775	0.223138	0.492127	0.719605
UNKNOWN	U	AGAP000321	-0.467334	-0.31217	-0.538395	0.825621
AMBIGUOUS	D	AGAP000322			-0.626484
MYOSIN MYOSIN HEAVY CHAIN NONMUSCLE NONMUSCLE MYOSIN HEAVY CHAIN II;	CS	AGAP000323
UNKNOWN	U	AGAP000324	-0.327851	-0.235067	-0.119535	-0.589704
LYSYL TRNA SYNTHETASE EC6.1.1.6 LYSINE TRNA LIGASE LYSRS	M	AGAP000325	-0.432953	-0.114463	0.0120865	0.0338085
UNKNOWN	U	AGAP000326	-0.527323	-0.245036	0.27797	0.383834
TYROSINE AMINOTRANSFERASE EC2.6.1.5 L TYROSINE:2 OXOGLUTARATE AMINOTRANSFERASE TAT	D	AGAP000327	0.19191	-0.457278	0.431572	0.232795
AMME SYNDROME CANDIDATE GENE 1	D	AGAP000328	0.731498	1.03769
ACETYLCHOLINE RECEPTOR PROTEIN CHAIN PRECURSOR	TRP	AGAP000329	0.457006	0.257322	-0.657517
UNKNOWN	U	AGAP000330		-1.77761
LOW DENSITY LIPOPROTEIN RECEPTOR	TRP	AGAP000331	0.396231	0.216439
UNKNOWN	U	AGAP000332				0.9615
UNKNOWN	U	AGAP000334	-0.499001	-0.4346	-0.941882
		AGAP000336	0.32448
AMBIGUOUS	D	AGAP000337	-0.465941	-0.230536
PHOSPHOMEVALONATE KINASE EC2.7.4.2 PMKASE	M	AGAP000338		-0.688724
		AGAP000339	0.879787	0.0258105
LRRD10b	I(LRR)	AGAP000340	-1.10994	-1.34587	-1.99046	-0.305042
GALE2	I	AGAP000341	-0.423692		-0.643933
INHIBIN BETA CHAIN PRECURSOR ACTIVIN BETA CHAIN	D	AGAP000342			-0.590396
UNKNOWN	U	AGAP000343	0.72377	0.797587	0.659365	0.37233
UNKNOWN	CS	AGAP000344		-0.365894		1.16277
CUTICLE	CS	AGAP000345
SPZ1	I	AGAP000346	0.641619		-1.64466
UNKNOWN	U	AGAP000347	-0.498133	-0.243692	-0.421488
SHORT TRANSIENT RECEPTOR POTENTIAL CHANNEL	TRP	AGAP000348
UNKNOWN	U	AGAP000349	0.575018			1.39294
RECEPTOR NK RECEPTOR NK TACHYKININ RECEPTOR; Putative NPY GPCR. [Source:Uniprot/SPTREMBL;Acc:Q69DS4]	D	AGAP000351
		AGAP000352
UNKNOWN;	U	AGAP000354	-0.494658	-0.223908	-0.467273
MAKORIN	D	AGAP000355	0.482528	0.269385	0.4816	0.738724
AMBIGUOUS	M	AGAP000356		-0.320936	0.873789
UNKNOWN	U	AGAP000357	0.480983		0.648845	-0.496344
UNKNOWN;	U	AGAP000358	0.0254211	0.13207	0.044753
AMBIGUOUS	D	AGAP000359
LRRD1	I(LRR)	AGAP000360	1.14528	0.866904		-1.33094
ANKYRIN	TRP	AGAP000361		0.142595	1.30875
STONED B	TRP	AGAP000363		-0.7009
STONED A STONEDA STN A	D	AGAP000364		2.22811
ALPHA 1 3 FUCOSYLTRANSFERASE GALACTOSIDE 3 L FUCOSYLTRANSFERASE FUCOSYLTRANSFERASE FUCT	M	AGAP000365	-0.611082		-1.17533
UNKNOWN	U	AGAP000366			-1.41011
UNKNOWN	M	AGAP000367	0.362701	-0.409777		0.075437
UNKNOWN;	U	AGAP000368	0.435386	0.283317		0.45449
RECEPTOR	D	AGAP000369
		AGAP000372	-0.424212
ANAPHASE PROMOTING COMPLEX SUBUNIT 1 APC1 CYCLOSOME SUBUNIT 1 TSG24 MITOTIC CHECKPOINT REGULATOR	D	AGAP000374
UNKNOWN;	D	AGAP000375	-0.535074	-0.269097	-0.166086	0.246173
TRANSFERRIN	I	AGAP000376	-1.04257			0.429466
UNKNOWN	D	AGAP000377		-0.594311	-0.564376	-0.586879
PCD4	D	AGAP000378	0.252716	0.368171	0.452142	0.237861
UNKNOWN	U	AGAP000379	1.00303	0.996162	1.42186	0.841674
CYTOSOLIC PURINE 5' NUCLEOTIDASE EC3.1.3.5 5' NUCLEOTIDASE CYTOSOLIC II	D	AGAP000380		-0.636796
		AGAP000383	0.867717	0.543533
UNKNOWN	U	AGAP000384			2.73275
UNKNOWN	U	AGAP000385	0.590535	-0.323758	0.311094	0.461165
AMBIGUOUS	D	AGAP000386
TRANSPORTER SOLUTE CARRIER FAMILY 35 MEMBER	TRP	AGAP000387
UNKNOWN	U	AGAP000388
FER 1	D	AGAP000389
POTENTIAL PHOSPHOLIPID TRANSPORTING ATPASE EC3.6.3.1 ATPASE CLASS I TYPE	TRP	AGAP000390
NEGATIVE ELONGATION FACTOR NELF TH1	D	AGAP000391
SNARE	D	AGAP000392		0.439622
UNKNOWN	U	AGAP000393	0.995019	0.628133
UNKNOWN	U	AGAP000394		0.155026
AMBIGUOUS	TRP	AGAP000395	-0.12399	-0.67197	0.28128
TPX1	I	AGAP000396	-0.258657	-0.21724		-0.410459
UNKNOWN	U	AGAP000397	0.905317
METHIONYL TRNA FORMYLTRANSFERASE MITOCHONDRIAL PRECURSOR EC2.1.2.9 MTFMT	D	AGAP000398	-0.356314	-0.366114	0.0105191	-0.337714
HETEROGENEOUS NUCLEAR RIBONUCLEOPROTEIN	RTT	AGAP000399	0.177831	0.615421	-0.226271	-0.865443
UNKNOWN	U	AGAP000400		0.280585	0.999871
CARBONIC ANHYDRASE EC_4.2.1.1 CARBONIC ANHYDRASE CARBONATE DEHYDRATASE CA;	M	AGAP000401
UNKNOWN	U	AGAP000402		0.235108
		AGAP000403	1.09537	0.57164
UNKNOWN	U	AGAP000405		0.111229	0.311744
RHO ASSOCIATED KINASE 1 EC2.7.1.37 RHO ASSOCIATED COILED COIL CONTAINING KINASE 1 P160 ROCK 1 P160ROCK	D	AGAP000406	0.514413	0.214695
UNKNOWN	U	AGAP000407		0.253519	0.176784	0.259148
UNKNOWN;	U	AGAP000408
HISTONE DEACETYLASE	M	AGAP000410	-0.456146	0.411666	-0.615019	0.820678
UNKNOWN;	PROT	AGAP000411
UNKNOWN	U	AGAP000412		0.456648
RECEPTOR	TRP	AGAP000413
NADP DEPENDENT LEUKOTRIENE B4 12 HYDROXYDEHYDROGENASE EC1.3.1.74	REDOX/STRESS/MIT	AGAP000414	-0.218964	0.0916919	-0.504059	-0.278954
TRANSTHYRETIN PRECURSOR PREALBUMIN	D	AGAP000415	0.243234		-0.223287	-0.590186
HYDROXYACYLGLUTATHIONE HYDROLASE EC3.1.2.6 GLYOXALASE II GLX II	M	AGAP000416		-0.421728
KINASE	D	AGAP000417
		AGAP000418
UNKNOWN;	U	AGAP000419	0.51106	0.493109		0.49061
UNKNOWN	U	AGAP000420
UNKNOWN;	U	AGAP000421
HEPARAN SULFATE 3 O SULFOTRANSFERASE	D	AGAP000422
UNKNOWN;	D	AGAP000423	-0.645715		-1.33879
		AGAP000424	-0.632176		-1.66932
UNKNOWN	U	AGAP000425	0.517067	0.534206	0.631663	0.436629
PERIPHERAL TYPE BENZODIAZEPINE RECEPTOR PBR PKBS MITOCHONDRIAL BENZODIAZEPINE RECEPTOR	REDOX/STRESS/MIT	AGAP000426		-0.13071	-0.837438	-0.439661
LOW DENSITY LIPOPROTEIN RECEPTOR	TRP	AGAP000427	0.672497	0.427006	0.716767	0.147847
UNKNOWN	D	AGAP000428	0.560378	0.475399	0.495775	0.322862
FAN FACTOR ASSOCIATED WITH N SMASE ACTIVATION FACTOR ASSOCIATED WITH NEUTRAL SPHINGOMYELINASE ACTIVATION	D	AGAP000429			1.47561
SYNAPTOTAGMIN	D	AGAP000430
DOUBLESEX	D	AGAP000431
UNKNOWN	U	AGAP000432	0.169113	0.132547	-0.657977	-0.463841
RAS RELATED RAB	D	AGAP000433			-2.32074
OLIGOSACCHARYL TRANSFERASE STT3 SUBUNIT HOMOLOG B5 INTEGRAL MEMBRANE 1	D	AGAP000434	0.345889	0.391329	-0.500148	1.5676
PRECURSOR	M	AGAP000436	0.719708	0.411025
LORICRIN	D	AGAP000437	1.027	0.628248	0.334475
TUMOR SUPPRESSOR CANDIDATE 4 NPR2 GENE 21 G21	D	AGAP000438
PTERIN 4 ALPHA CARBINOLAMINE DEHYDRATASE EC4.2.1.96 PHS 4 ALPHA HYDROXY TETRAHYDROPTERIN DEHYDRATASE PHENYLALANINE HYDROXYLASE STIMULATING PTERIN CARBINOLAMINE DEHYDRATASE PCD DIMERIZATION COFACTOR OF HEPATOCYTE NUCLEAR FACTOR 1 ALPHA DIMERIZATION COFACT	D	AGAP000439	-0.591033	-0.215743	-0.434124
ATP BINDING CASSETTE SUB FAMILY D MEMBER 3.70 KDA PEROXISOMAL MEMBRANE PMP70	TRP	AGAP000440		0.199556	0.155311	0.281921
NUCLEAR TRANSCRIPTION FACTOR Y SUBUNIT GAMMA NF Y CHAIN C NUCLEAR FACTOR YC NF YC CCAAT BINDING TRANSCRIPTION FACTOR SUBUNIT C CBF C	RTT	AGAP000441	0.574742	0.540176	0.635325	0.616912
UNKNOWN	U	AGAP000442		0.312438
CTL5	I	AGAP000443
WD REPEAT CONTAINING CIAO 1	D	AGAP000444	-0.472688	-0.342603	-0.18539	-0.167041
ADENOSINE RECEPTOR	D	AGAP000445	-0.949377	-1.07158
LRRD?	I(LRR)	AGAP000446	0.321369		1.13066
		AGAP000447				-0.588708
MITOCHONDRIAL ORNITHINE TRANSPORTER SOLUTE CARRIER FAMILY 25 MEMBER	REDOX/STRESS/MIT	AGAP000448	-0.207039	0.199664	-0.182036	0.000534177
AMYLOID BETA A4 PRECURSOR BINDING FAMILY A MEMBER NEURON SPECIFIC NEURONAL MUNC18 1 INTERACTING MINT ADAPTER	D	AGAP000449	0.643273	0.633007
AMYLOID BETA A4 PRECURSOR BINDING FAMILY A MEMBER NEURON SPECIFIC NEURONAL MUNC18 1 INTERACTING MINT ADAPTER	D	AGAP000452	0.813974	0.681493	0.73755
		AGAP000453
ACYL COA DEHYDROGENASE CHAIN SPECIFIC MITOCHONDRIAL PRECURSOR	REDOX/STRESS/MIT	AGAP000454
AMBIGUOUS	D	AGAP000456
L ISOASPARTATE D ASPARTATE O METHYLTRANSFERASE EC2.1.1.77 BETA ASPARTATE METHYLTRANSFERASE PIMT L ISOASPARTYL/D ASPARTYL METHYLTRANSFERASE L ISOASPARTYL CARBOXYL METHYLTRANSFERASE	D	AGAP000457	-0.391721	-0.247174	-0.107512	0.553787
UNKNOWN	U	AGAP000458	0.194629
		AGAP000459			0.110995
UNKNOWN	U	AGAP000460	0.390026	0.656878
UNKNOWN	U	AGAP000461	1.12363	1.12581	1.13022	0.584977
PEPTIDYL PROLYL CIS TRANS ISOMERASE EC5.2.1.8 PPIASE ROTAMASE CYCLOPHILIN	D	AGAP000462	0.263098	0.274479	0.528642	0.282054
		AGAP000463	0.657682	1.04285
ESTERASE	TRP	AGAP000466	1.02484	0.574792	0.515797
UNKNOWN	U	AGAP000467		-0.867615
UNKNOWN	U	AGAP000468	0.797323	0.48748	0.765218
UNKNOWN;	U	AGAP000469		-0.492859	1.18997
AMBIGUOUS	D	AGAP000470	-0.124846	0.350949	-0.253259	0.647908
F BOX/LRR REPEAT 4 F BOX AND LEUCINE RICH REPEAT 4 F BOX FBL5	D	AGAP000471		0.186832	-1.70386
CHORDIN	D	AGAP000472	-0.586391	-0.326002	-1.20371	-1.20812
AMBIGUOUS	TRP	AGAP000473	-0.124369	-0.470724
ORIGIN RECOGNITION COMPLEX SUBUNIT 2	D	AGAP000474	0.590696	0.495492	0.596562	0.796181
UNKNOWN;	D	AGAP000475	0.597726	0.32057	0.620212	0.542679
XAA PRO AMINOPEPTIDASE 2 PRECURSOR EC3.4.11.9 X PRO AMINOPEPTIDASE 2 MEMBRANE BOUND AMINOPEPTIDASE P MEMBRANE BOUND APP MEMBRANE BOUND AMP MAMP AMINOACYLPROLINE AMINOPEPTIDASE	M	AGAP000476	0.575079	-0.12705
KINASE	D	AGAP000477
AMBIGUOUS	TRP	AGAP000478	0.811216	0.609881
WD REPEAT 18	D	AGAP000479		0.580672
UNKNOWN	U	AGAP000480	0.164144	0.12664	0.328526	-0.561347
LACTASE PHLORIZIN HYDROLASE PRECURSOR LACTASE GLYCOSYLCERAMIDASE [INCLUDES: LACTASE EC3.2.1.108 ; PHLORIZIN HYDROLASE EC3.2.1.- 62 ]	M	AGAP000481	-0.964926	-0.270008
UNKNOWN	U	AGAP000482	-0.200268	-0.183872
UNKNOWN	TRP	AGAP000483	0.310358	0.288659	-0.360816	0.70112
HOMEOBOX	RTT	AGAP000484	0.781259	0.468475	0.635768	0.515144
AMBIGUOUS	M	AGAP000485
HOMEOBOX NKX 2 HOMEOBOX NK 2 HOMOLOG	RTT	AGAP000488		1.51106
EPHRIN TYPE RECEPTOR PRECURSOR EC2.7.1.112 TYROSINE KINASE RECEPTOR	RTT	AGAP000489	-0.455648
AMBIGUOUS	D	AGAP000491	-0.148637		-0.182476
PROBABLE TYROSINE PHOSPHATASE CDC 14 EC3.1.3.48 CELL DIVISION CYCLE RELATED 14	D	AGAP000492	0.300161	0.181157	0.49304	0.656082
UNKNOWN;	U	AGAP000493
SODIUM DEPENDENT TRANSPORTER	TRP	AGAP000494		-0.703783		1.02552
UNKNOWN	U	AGAP000495	0.525766	-0.670711
UNKNOWN	U	AGAP000496	0.199279	-0.152376	0.513983
UNKNOWN	U	AGAP000497	0.630207	-0.227415	0.652665
NUCLEAR TRANSPORT FACTOR 2 NTF 2	D	AGAP000498	-0.365441	-0.348642	-0.494396	-0.743704
		AGAP000499	0.577208	0.459239	1.67728
NOS	REDOX/STRESS/MIT	AGAP000500	-0.383243	-0.165285	-0.812045	0.380077
UNKNOWN	U	AGAP000501	0.197199		0.316002
ECHINODERM MICROTUBULE ASSOCIATED	D	AGAP000502
		AGAP000504	-0.403539	0.436325	-0.715773	0.354241
ATP BINDING CASSETTE SUB FAMILY G MEMBER	TRP	AGAP000506	-0.627089	-0.842412	-0.910163
ZINC FINGER	RTT	AGAP000507	0.687423	0.720961
AMBIGUOUS;	REDOX/STRESS/MIT	AGAP000508	-0.167208	-0.138283	0.400109	0.379932
UNKNOWN	U	AGAP000509	1.27132	1.05113
TRANSCRIPTIONAL ENHANCER FACTOR TEF TEA DOMAIN FAMILY MEMBER TEAD FACTOR 1	RTT	AGAP000512	0.608809	0.834927
ALPHA ASPARTYL DIPEPTIDASE EC3.4.13.21 ASP SPECIFIC DIPEPTIDASE DIPEPTIDASE E	PROT	AGAP000513	-0.261059	-0.543155	-0.629129	-0.233048
MAK16 HOMOLOG SMMAK16	M	AGAP000514	0.658612	-0.00818167
ENHANCER OF RUDIMENTARY;	D	AGAP000515		0.204333		0.57276
ENHANCER OF RUDIMENTARY	D	AGAP000516	0.385774	0.0662819	0.357764
DIACYLGLYCEROL KINASE EC2.7.1.107 DIGLYCERIDE KINASE DGK DAG KINASE	D	AGAP000519	1.11825	1.01243	-0.606065
NOSE RESISTANT TO FLUOXETINE 6 PRECURSOR NRF 6	D	AGAP000520	-0.192904	-0.155138	-0.310615	0.522553
NOSE RESISTANT TO FLUOXETINE 6 PRECURSOR NRF 6;	D	AGAP000521
UNKNOWN	U	AGAP000522
		AGAP000523		-0.389371
UNKNOWN;	U	AGAP000526	-0.201182		-0.369179	0.456011
UNKNOWN	D	AGAP000528	-1.09119	-0.446511	-1.3587	-0.759997
VACUOLAR SORTING 16	TRP	AGAP000529	-0.221254		0.159517
AMBIGUOUS	RTT	AGAP000530
VERY POTENTIAL LIPOATE LIGASE EC 6 LIPOATE BIOSYNTHESIS LIPOYL LIGASE FRAGMENT	M	AGAP000531	-0.3557	-0.104518	0.0395582	0.523919
HISTONE DEACETYLASE	M	AGAP000532	-0.610055	-0.594813	-0.0171381	0.308471
		AGAP000533	1.04345	0.774444
GLUTATHIONE SYNTHETASE EC6.3.2.3 GLUTATHIONE SYNTHASE GSH SYNTHETASE GSH S	M	AGAP000534	-0.261402	-0.159927	-0.307114	-0.27922
NOSE RESISTANT TO FLUOXETINE 6 PRECURSOR NRF 6	D	AGAP000535	0.60019	0.651764	-0.459861	0.81437
PGRPS1	I	AGAP000536	-0.617905	-0.343774	-0.160468
UNKNOWN	U	AGAP000537	0.471018	0.317274	-0.343929	-1.4994
UNKNOWN	U	AGAP000538	0.3491	0.817349	0.853329
CARBOXYPEPTIDASE	PROT	AGAP000539
AMBIGUOUS	TRP	AGAP000540
40S RIBOSOMAL S15A	RTT	AGAP000541	0.218671		0.0939396	0.153648
tRNA-Pseudo	RTT	AGAP000542
UNKNOWN	U	AGAP000543	-0.242313		-0.828389	0.665133
SOLUTE CARRIER FAMILY 35 MEMBER E1	TRP	AGAP000544		0.944286
UNKNOWN	D	AGAP000545	-0.359581	-0.184625	-0.305015	0.303896
ACYL COA BINDING ACBP DIAZEPAM BINDING INHIBITOR DBI ENDOZEPINE EP;	D	AGAP000546	0.345382	-0.110521	0.489935
AMBIGUOUS	D	AGAP000547			-0.605606
UNKNOWN	U	AGAP000548	-1.06392	-0.595307	-1.24895	-0.291799
LIPOAMIDE ACYLTRANSFERASE COMPONENT OF BRANCHED CHAIN ALPHA KETO ACID DEHYDROGENASE COMPLEX MITOCHONDRIAL PRECURSOR EC2.3.1.168 DIHYDROLIPOYLLYSINE RESIDUE 2 METHYLPROPANOYL TRANSFERASE E2 DIHYDROLIPOAMIDE BRANCHED CHAIN TRANSACYLASE BCKAD E2 SUBUNIT	M	AGAP000549		0.332911	0.270226	0.561554
5 PRECURSOR	D	AGAP000550	-0.324837		-0.735413
2 OXOGLUTARATE DEHYDROGENASE E1 COMPONENT MITOCHONDRIAL PRECURSOR EC1.2.4.2 ALPHA KETOGLUTARATE DEHYDROGENASE	REDOX/STRESS/MIT	AGAP000551	0.668154		-0.231346	0.448544
AMBIGUOUS	D	AGAP000552	0.338523	0.231077	0.49503
ATP BINDING CASSETTE SUB FAMILY G MEMBER	TRP	AGAP000553	0.413257	0.938187
ACTIVATING SIGNAL COINTEGRATOR 1 ASC 1 THYROID RECEPTOR INTERACTING 4 TRIP 4	D	AGAP000554	-0.615734	-0.399083	-0.182484
AMBIGUOUS	D	AGAP000555	-0.326542	-0.178186	-0.399473
UNKNOWN	D	AGAP000556	-0.557433
MANNOSYL OLIGOSACCHARIDE 1 2 ALPHA MANNOSIDASE IA EC3.2.1.113 PROCESSING ALPHA 1 2 MANNOSIDASE IA ALPHA 1 2 MANNOSIDASE IA MANNOSIDASE ALPHA CLASS 1A MEMBER 1 MAN 9 ALPHA MANNOSIDASE	D	AGAP000558	-0.455466	0.221719	-1.08331	0.63776
UNKNOWN	U	AGAP000559	-0.308933	0.573309	0.668736
EC3.4.24.-	M	AGAP000560	-0.0997423	0.223841	0.342296	-0.50404
KINESIN HEAVY CHAIN KINESIN HEAVY CHAIN NEURON SPECIFIC	CS	AGAP000561	0.348489		-0.392311	0.0406654
MOESIN	D	AGAP000562	-0.10508	0.399804	0.290692	0.196229
CENTAURIN BETA CNT	M	AGAP000563	0.378366	0.207813	0.0850424	0.538098
AMBIGUOUS	REDOX/STRESS/MIT	AGAP000564	-0.483179	-0.333862	-0.30523	-0.275908
THIOREDOXIN REDUCTASE EC_1.8.1.9; Thioredoxin reductase (EC 1.6.4.5). [Source:Uniprot/SPTREMBL;Acc:Q8MZM6]	REDOX/STRESS/MIT	AGAP000565	-0.16314	-0.149452	0.0913184	0.231339
UNKNOWN	D	AGAP000566
UNKNOWN	U	AGAP000567	-0.563343	-0.204438	-1.11471	-0.41026
FORKHEAD BOX;	D	AGAP000569	-0.32941			-0.997847
UNKNOWN	U	AGAP000570		-1.06294		-0.78374
CLIPC5/6	I	AGAP000571
CLIPC4	I	AGAP000573	-0.288999	-0.0314832	0.348117	0.366386
VEGF2 LIGAND	D	AGAP000574	0.401656	0.221264
KINESIN FAMILY MEMBER;	CS	AGAP000575	-0.365589	-0.0726485	-0.92514	0.254427
UNKNOWN	U	AGAP000576				0.959556
AMP DEAMINASE EC3.5.4.6 AMP DEAMINASE	M	AGAP000577	0.785979	0.815009	0.572625	0.580324
UNKNOWN	U	AGAP000578	1.29746	0.963352	1.41361
NIEMANN PICK C1 PRECURSOR	D	AGAP000579	0.721344	0.979221	-0.0849238
ODORANT BINDING AGAMOBP38	CSR	AGAP000580
UNKNOWN;	U	AGAP000581
		AGAP000585		-0.382173
		AGAP000586	-0.493249		0.0918147	-0.400578
ZINC FINGER	D	AGAP000587	0.307311	0.206033	0.460794
UNKNOWN;	D	AGAP000588	0.413964
POLY ADP RIBOSE GLYCOHYDROLASE	RTT	AGAP000589
TRANS PRENYLTRANSFERASE	D	AGAP000591	0.988831
UNKNOWN;	U	AGAP000592	0.676341	0.23283
UNKNOWN;	U	AGAP000594
UNKNOWN	U	AGAP000595
AMBIGUOUS	D	AGAP000596	0.752954	0.394706	0.930438
UNKNOWN	RTT	AGAP000597
HIRA INTERACTING 5	D	AGAP000598	-0.11179		-0.110505	0.3704
UNKNOWN	U	AGAP000599
UNKNOWN	U	AGAP000601	0.396433	0.537856	-0.382508
AMBIGUOUS	D	AGAP000602	1.01139	1.94909
IRSP2	I	AGAP000603	1.13965			-0.187263
UNKNOWN	U	AGAP000604	0.992452	0.440394		0.360346
		AGAP000605	0.73012		0.87983
ALPHA ADRENERGIC RECEPTOR ALPHA ADRENOCEPTOR ALPHA ADRENORECEPTOR	D	AGAP000606	-0.587917
UNKNOWN	U	AGAP000607	-1.32546	-0.672685	-1.87218	-0.423896
SG1D SALIVARY	D	AGAP000609	-1.28546	-0.608078	-2.04313	-0.493117
SALIVARY; D3 protein (Fragment). [Source:Uniprot/SPTREMBL;Acc:O76814]	D	AGAP000610	-1.02472	-0.389898	-1.32151	-0.500891
UNKNOWN	U	AGAP000611	-1.65787	-0.831779	-2.22281	-0.458737
PRECURSOR	D	AGAP000612	-1.93879	-1.06312	-2.66935	-0.518487
AMBIGUOUS	D	AGAP000614	1.15486	1.21214
SEL 1 HOMOLOG PRECURSOR SUPPRESSOR OF LIN 12 SEL 1L	D	AGAP000615	-0.261626	-0.196844	-0.313422
26S PROTEASE REGULATORY SUBUNIT	D	AGAP000616		-0.166538	0.235827	0.279892
AMBIGUOUS	D	AGAP000617	-0.458206	-0.122453	-0.217805	-0.35907
SUCCINATE DEHYDROGENASE [UBIQUINONE] CYTOCHROME B SMALL SUBUNIT MITOCHONDRIAL PRECURSOR CYBS SUCCINATE UBIQUINONE REDUCTASE MEMBRANE ANCHOR SUBUNIT QPS2 CII 4 SUCCINATE DEHYDROGENASE COMPLEX SUBUNIT D	TRP	AGAP000618	-0.345544	-0.355761	-0.529299	-0.369892
INHIBITOR OF GROWTH 1	D	AGAP000619		0.345698
UNKNOWN	U	AGAP000620	-0.858274
CARBOXYPEPTIDASE	PROT	AGAP000621
ENSANGT00000019134	D	AGAP000622			2.30554
DNA LIGASE IV EC6.5.1.1 POLYDEOXYRIBONUCLEOTIDE SYNTHASE [ATP]	D	AGAP000623	0.387727	0.0809825
UNKNOWN	U	AGAP000624	-0.594258	-0.506785	-0.604417	-0.586704
AMBIGUOUS	D	AGAP000625	-0.330461	-0.198261	-0.315779	-0.0575948
VESICLE ASSOCIATED MEMBRANE ASSOCIATED A VAMP ASSOCIATED A VAMP A VAP A 33 KDA VAMP ASSOCIATED VAP 33	CS	AGAP000626
CASEIN KINASE I EC2.7.1.- CKI	D	AGAP000627	0.173497		0.731694	0.242017
UNKNOWN;	D	AGAP000628	-0.236417		1.02646	2.79458
NOSE RESISTANT TO FLUOXETINE 6 PRECURSOR NRF 6	D	AGAP000629	0.516073	-0.104797	0.579194	0.656284
REGULATOR OF PRESYNAPTIC ACTIVITY AEX 3	D	AGAP000630
DDX26B;	D	AGAP000631			0.393412
TESTIS SPECIFIC PBS13	D	AGAP000633		-0.227339
HELICASE NHL	D	AGAP000634	-0.573907	-0.262043	-0.0978609	-1.616
UNKNOWN	U	AGAP000635		-0.390628
UNKNOWN	U	AGAP000636	0.565999	0.187572
SODIUM DEPENDENT TRANSPORTER	TRP	AGAP000637		0.325454	-0.798332
ODORANT BINDING	CSR	AGAP000638	1.12023
TRNA ISOPENTENYLTRANSFERASE MITOCHONDRIAL PRECURSOR EC2.5.1.8 ISOPENTENYL DIPHOSPHATE:TRNA ISOPENTENYLTRANSFERASE IPP TRANSFERASE IPTASE IPPT	RTT	AGAP000639		-0.263631	-0.632846
ODORANT BINDING	CSR	AGAP000640
ODORANT BINDING	CSR	AGAP000641
ODORANT BINDING	CSR	AGAP000642
ODORANT BINDING	CSR	AGAP000643		1.02582
ODORANT BINDING	D	AGAP000644		0.610079
UNKNOWN	D	AGAP000646	-0.508798	0.416846	-0.00851175	1.07967
AMBIGUOUS	D	AGAP000647	-0.701902	-0.685339	-0.975902	0.889699
CHRONIC MYELOGENOUS LEUKEMIA TUMOR ANTIGEN 66	D	AGAP000648	1.0336	1.11941
AMBIGUOUS	D	AGAP000649	-0.127771
UNKNOWN	U	AGAP000650	0.269488		0.693954	-1.13262
ACTIN; Actin-1D, cytoplasmic. [Source:Uniprot/SWISSPROT;Acc:P84185]	CS	AGAP000651	-0.290481	-0.217375	-0.307469	0.121262
AMBIGUOUS	REDOX/STRESS/MIT	AGAP000652	-0.159262	-0.153197	0.0904721	0.0724225
XENOTROPIC AND POLYTROPIC MURINE RECEPTOR	D	AGAP000653		0.167992	-0.460257
RIBOSOMAL	RTT	AGAP000654	0.381135
40S RIBOSOMAL S14	RTT	AGAP000655	0.353543	0.249235	0.327342
POLYPEPTIDE N ACETYLGALACTOSAMINYLTRANSFERASE EC2.4.1.41 UDP ACETYLGALACTOSAMINYLTRANSFERASE UDP GALNAC:POLYPEPTIDE N ACETYLGALACTOSAMINYLTRANSFERASE GALNAC T1	M	AGAP000656				0.956471
AMBIGUOUS	TRP	AGAP000657
GROWTH HORMONE SECRETAGOGUE RECEPTOR TYPE 1 GHS R GH RELEASING PEPTIDE RECEPTOR GHRP GHRELIN RECEPTOR	D	AGAP000658	1.11648	-0.552022
UNKNOWN	U	AGAP000659	3.17283		2.09619
TATA ELEMENT MODULATORY FACTOR TMF	D	AGAP000660	-0.288373	-0.382861	-0.327782	-0.398876
FORKHEAD BOX FACTOR	D	AGAP000662		0.578924	0.451831
AMBIGUOUS	TRP	AGAP000663	-0.340174	-0.428834	-1.26781	-0.490434
UBIQUITIN CARBOXYL TERMINAL HYDROLASE 16 EC3.1.2.15 UBIQUITIN THIOLESTERASE 16 UBIQUITIN SPECIFIC PROCESSING PROTEASE 16 DEUBIQUITINATING ENZYME 16 UBIQUITIN PROCESSING PROTEASE UBP M	D	AGAP000666	0.262226	0.227909	0.561656
ALPHA ADRENERGIC RECEPTOR ALPHA ADRENOCEPTOR ALPHA ADRENORECEPTOR	D	AGAP000667		-0.407554
ATP UTILIZING CHROMATIN ASSEMBLY AND FACTOR 1	D	AGAP000668	-0.280527	-0.389843
UNKNOWN	U	AGAP000669	-0.572144	-0.604775	-0.27734	-0.473763
CUTA PRECURSOR BRAIN ACETYLCHOLINESTERASE MEMBRANE ANCHOR;	D	AGAP000670	-0.325327		0.152004	-0.437373
RAS RELATED RAB	D	AGAP000671	1.20245
GTP BINDING	D	AGAP000672	-0.464646	0.0740671	0.198073	-0.660925
TRANSCRIPTION FACTOR;	RTT	AGAP000673	0.480004	0.518921	0.652591	0.48205
FACTOR	D	AGAP000674		0.364884	2.34459
UNKNOWN	U	AGAP000675	0.127439	0.0203351	0.621087	-0.892727
WD REPEAT AN11 HOMOLOG	D	AGAP000678	0.764429	-0.227476	-1.07789
AMINOACYLASE 1 EC3.5.1.14 N ACYL L AMINO ACID AMIDOHYDROLASE ACY 1	PROT	AGAP000679	0.557389	-0.440251	0.623409	-0.112576
AMBIGUOUS	D	AGAP000680		-0.183889	0.160064	-0.519467
UNKNOWN	U	AGAP000681	0.273737	0.296341	0.300747
TRANSCRIPTION FACTOR 4 MAX BHLHZIP BIGMAX MLX	RTT	AGAP000682	-0.259091			0.697034
		AGAP000684	-0.452694	0.900957	-0.541546
PRECURSOR	D	AGAP000685	-0.653899	-0.860397
UNKNOWN	U	AGAP000686
UNKNOWN	M	AGAP000687		-0.388105		-0.994824
CARBONIC ANHYDRASE EC4.2.1.1 CARBONATE DEHYDRATASE CA	M	AGAP000688
UNKNOWN	U	AGAP000689	0.889995	0.625331	-0.906736	-0.252651
UNKNOWN;	U	AGAP000690	1.65894	1.46089	0.0835453	-0.38732
		AGAP000691	1.03271	0.768583
CEC2	I	AGAP000692	0.225545	-0.629658	-0.531774
CEC1	I	AGAP000693	-0.58293		-0.320856
CEC3	I	AGAP000694	0.668458	0.397076		0.415585
UNKNOWN	U	AGAP000695	-0.438399	-0.233997	-0.765099
UNKNOWN;	U	AGAP000696	0.464743	1.32406
UNKNOWN	U	AGAP000697	1.05399	0.809278	-0.692821	0.237898
UNKNOWN	U	AGAP000698			-0.333309
UNKNOWN	U	AGAP000699	-0.59747	0.134603	-0.440385	-0.146315
SYNAPTOBREVIN 1	D	AGAP000700	-0.322505	-0.316987	-0.0287969
UNKNOWN	D	AGAP000702		0.314924
UNKNOWN	U	AGAP000703
UNKNOWN	U	AGAP000704			-1.31351
DJ 1	D	AGAP000705		0.243393	0.214732	0.46071
UNKNOWN;	U	AGAP000706	-1.47101
		AGAP000707	0.232647
PHOSPHORYLASE B KINASE REGULATORY CHAIN PHOSPHORYLASE KINASE SUBUNIT;	D	AGAP000708	-0.253417	0.203099	0.507159
UNKNOWN	U	AGAP000711		-0.336757	0.489292
MYOSIN MUSCLE	CS	AGAP000713	-0.288602	0.25831	-0.569413
UNKNOWN;	U	AGAP000714
CARBONIC ANHYDRASE EC4.2.1.1 CARBONATE DEHYDRATASE CA	M	AGAP000715
MONOCARBOXYLATE TRANSPORTER MCT	TRP	AGAP000717	0.758638	0.741122	0.898472	0.74022
MONOCARBOXYLATE TRANSPORTER MCT	TRP	AGAP000718	-0.519711	-0.5241	-1.29103	-1.28839
ADENOSYLHOMOCYSTEINASE EC3.3.1.1 S ADENOSYL L HOMOCYSTEINE HYDROLASE ADOHCYASE	D	AGAP000719	-0.284419	-0.242095	0.387804	0.499769
FBN-Ig-LIKE	CS	AGAP000720	-0.395206	-0.0788371	-0.144363	0.59586
VACUOLAR ATP SYNTHASE SUBUNIT D EC3.6.3.14 V ATPASE D SUBUNIT VACUOLAR PROTON PUMP D SUBUNIT V ATPASE AC39 SUBUNIT V ATPASE 40 KDA ACCESSORY	TRP	AGAP000721		0.373812
DYNEIN LIGHT INTERMEDIATE CHAIN 2 CYTOSOLIC LIC53/55 LIC 2	CS	AGAP000723	0.464531
		AGAP000724
ARYL HYDROCARBON INTERACTING 1	M	AGAP000725	0.352468	0.302751	0.3901
SH3 DOMAIN BINDING 5 SH3 DOMAIN BINDING THAT PREFERENTIALLY ASSOCIATES WITH BTK;	D	AGAP000726	-0.178523	-0.0802297	-0.498567	1.69581
ADENYLATE CYCLASE TYPE EC4.6.1.1 ATP PYROPHOSPHATE LYASE ADENYLYL CYCLASE	D	AGAP000727	0.000315776
TNFRc6/CD27/30/40/95	I	AGAP000728
		AGAP000729
LIM	U	AGAP000731	0.172324	0.580541	0.162379	0.976975
SYNAPTIC VESICLE 2 SV2	TRP	AGAP000732	0.590458	-0.284876	0.892732	-0.541754
UV EXCISION REPAIR RAD23 HOMOLOG B XP C REPAIR COMPLEMENTING COMPLEX 58 KDA P58	D	AGAP000733	0.576074	0.633542	0.904515	0.682972
UNKNOWN	U	AGAP000734
HISTIDYL TRNA SYNTHETASE EC6.1.1.21 HISTIDINE TRNA LIGASE HISRS	RTT	AGAP000735	0.234576	0.0218409	0.371429	0.251784
UNKNOWN	D	AGAP000736
UNKNOWN	U	AGAP000737
UNKNOWN	U	AGAP000738	-0.327641	-0.19623	-0.41543
40S RIBOSOMAL S10	RTT	AGAP000739		-0.355225	0.248328	0.213621
UNKNOWN	U	AGAP000740	0.934127
UNKNOWN	U	AGAP000741	0.919934
UNKNOWN	U	AGAP000743	-0.757177	-0.217267	-1.116
		AGAP000744
UNKNOWN	U	AGAP000745
MITOGEN ACTIVATED KINASE KINASE KINASE 1 EC2.7.1.- MAPK/ERK KINASE KINASE 1 MEK KINASE 1 MEKK 1	D	AGAP000747		0.262777	0.312785	0.452857
SMOOTH MUSCLE	CS	AGAP000748	-0.241919	-0.74843		0.792971
SMOOTH MUSCLE	CS	AGAP000749	0.477252	-0.222611	0.29452	-0.222046
CIRCADIAN CLOCK CONTROLLED PRECURSOR	U	AGAP000750	0.576381
MITOTIC SPINDLE ASSEMBLY CHECKPOINT MAD2A MAD2 1	D	AGAP000751	0.208275		0.608055
HETEROGENEOUS NUCLEAR RIBONUCLEOPROTEIN	D	AGAP000752	-0.243433	-0.247881		-0.204236
PHD FINGER 14	U	AGAP000754	-0.232538
PAXILLIN	CS	AGAP000755
CARBOXYPEPTIDASE PRECURSOR	REDOX/STRESS/MIT	AGAP000756	-0.232247	-0.624743
GDP FUCOSE O FUCOSYLTRANSFERASE 2 PRECURSOR EC2.4.1.221 PEPTIDE O FUCOSYLTRANSFERASE O FUCT 2	D	AGAP000757	-0.52358	-0.304553	0.145234	-0.473741
UNKNOWN	U	AGAP000758	-0.444787	-0.275735	0.523689
60S RIBOSOMAL L32 MITOCHONDRIAL PRECURSOR	REDOX/STRESS/MIT	AGAP000759		0.220027	0.288488
UNKNOWN	U	AGAP000760	0.0335321	0.401789	0.19697	0.426667
GLUTATHIONE S TRANSFERASE EC2.5.1.18 GST CLASS THETA	REDOX/STRESS/MIT	AGAP000761	-0.325042	-0.22996	-0.310143	-0.43127
UNKNOWN	U	AGAP000762	3.9554
RECEPTOR PRECURSOR EC2.7.1.37	D	AGAP000763	0.99397
JUXTAPOSED WITH ANOTHER ZINC FINGER 1	D	AGAP000765
MEMBRANE ASSOCIATED PROGESTERONE RECEPTOR COMPONENT	D	AGAP000767
SEPTIN	CS	AGAP000768	-0.3709	0.124111	-0.956931
UNKNOWN	U	AGAP000769	0.0383844	0.0726257	0.434871	-0.187611
UNKNOWN	U	AGAP000770	-0.959572	-0.995928	-1.09946	0.533528
AMBIGUOUS	D	AGAP000771	-0.593478	-0.331596	-0.565598
UNKNOWN	U	AGAP000772	0.326074	0.166193	0.643415
HYPOXIA INDUCIBLE FACTOR ALPHA HIF ALPHA ALPHA	D	AGAP000773	0.85316	0.812329	0.734398	0.711921
ADP RIBOSYLATION FACTOR GUANINE NUCLEOTIDE FACTOR 6 HEPATOCELLULAR CARCINOMA ASSOCIATED ANTIGEN 67	D	AGAP000774	-0.280979	0.22967	-0.778451
MYOSIN;	CS	AGAP000776	-0.801332	-0.487568	-1.05778
SIN3 HISTONE DEACETYLASE COREPRESSOR COMPLEX COMPONENT SDS3;	D	AGAP000777
UNKNOWN	U	AGAP000778
TRANSCRIPTION FACTOR 8 ZINC FINGER	RTT	AGAP000779	0.666937	-0.937729	1.3501
YIPPEE	D	AGAP000780	0.229865	0.392423	0.224934	0.859389
MITOCHONDRIAL IMPORT INNER MEMBRANE TRANSLOCASE SUBUNIT	REDOX/STRESS/MIT	AGAP000781	-0.262302			-0.451834
UNKNOWN;	U	AGAP000782	-0.710243	-0.424416	-0.5546
AMBIGUOUS	D	AGAP000783	0.486421	0.861766	1.3253
AMBIGUOUS	D	AGAP000784	-0.858197	0.0467617	-0.609299	-0.526991
SYNAPTIC VESICLE 2 SV2	TRP	AGAP000785	0.462634	0.0273373	-0.530393	-0.698588
UNKNOWN	TRP	AGAP000786
E3 UBIQUITIN LIGASE	M	AGAP000787	0.370178	0.316789	-0.0995971	-0.955082
UNKNOWN	D	AGAP000788	0.808498
UNKNOWN	D	AGAP000789	0.981012
UNKNOWN	U	AGAP000790	-0.595092	0.311595	-0.561107
UNKNOWN	U	AGAP000791	0.249		0.372499
ADENOSYLHOMOCYSTEINASE EC3.3.1.1 S ADENOSYL L HOMOCYSTEINE HYDROLASE ADOHCYASE	D	AGAP000792			-0.304265
UNKNOWN	U	AGAP000793	-0.5881		-1.13783	0.383935
NADH UBIQUINONE OXIDOREDUCTASE 49 KDA SUBUNIT MITOCHONDRIAL PRECURSOR EC1.6.5.3 EC1.6.99.- 3 COMPLEX I 49KD CI 49KD	REDOX/STRESS/MIT	AGAP000794	-0.174308	-0.121491	0.149254	0.307505
		AGAP000795
E3 UBIQUITIN LIGASE	D	AGAP000797		0.262164	0.315905	-3.57617
GLUTAMATE RECEPTOR PRECURSOR	D	AGAP000798		-0.520322
GLUTAMATE RECEPTOR PRECURSOR	D	AGAP000801	1.24295	1.20668
GLUTAMATE RECEPTOR PRECURSOR	D	AGAP000803	0.622329
MUS MUSCULUS CDNA	D	AGAP000805	1.07432	1.2997	1.1334
FBN39	I(FBN)	AGAP000806
		AGAP000807	0.810614		-0.674483
UNKNOWN	U	AGAP000808		-0.569524
UNKNOWN	U	AGAP000809	-0.338512	0.0577597
UNKNOWN	D	AGAP000810	1.15095	1.225
MO25	D	AGAP000812		0.207503	-0.100647
FRATAXIN MITOCHONDRIAL PRECURSOR	REDOX/STRESS/MIT	AGAP000813	-0.146667	-0.12657	0.426765	0.351902
UNKNOWN	U	AGAP000814
INTEGRIN BETA 1 (BINT1)	CS	AGAP000815	-0.197868	-0.172054	-0.0824476
		AGAP000816
		AGAP000817
CYTOCHROME P450	REDOX/STRESS/MIT	AGAP000818	0.461276	-0.535414	-0.548441	-0.607672
RECEPTOR	D	AGAP000819	0.836328	0.767077	1.41274
AMBIGUOUS	CS	AGAP000820
UNKNOWN;	U	AGAP000821
UNKNOWN	U	AGAP000822
ANTIGEN	D	AGAP000823	0.107048	-0.553738	0.39805
BONE MORPHOGENETIC PRECURSOR BMP	D	AGAP000824	0.202674	0.323704	0.430581	1.12132
AMBIGUOUS	D	AGAP000825
AMBIGUOUS	D	AGAP000826	0.282188	0.236188	0.509296	0.394174
CALPAIN D EC_3.4.22.- CALCIUM ACTIVATED NEUTRAL PROTEINASE D CANP D SMALL OPTIC LOBES;	PROT	AGAP000829	-0.187814	0.442647	-0.0632821
CASPS7	I	AGAP000830		-0.263289	0.283225
DNAJ HOMOLOG DNJ 2 PRECURSOR	REDOX/STRESS/MIT	AGAP000831	0.315975	0.18305	0.301741	0.504232
AMBIGUOUS	D	AGAP000832	0.306359	0.121507	0.0282651	-0.389529
UNKNOWN	D	AGAP000833	-0.429397		0.10837	-0.0855267
UNC 93	D	AGAP000834	0.285454	0.191862	0.348039	0.831299
UNKNOWN	U	AGAP000835	0.51165	0.618402	0.991986	0.64074
UNKNOWN	U	AGAP000837	1.05341	0.833481	0.375457	-1.03256
UNKNOWN;	U	AGAP000839
PICKPOCKET 23 FORM	TRP	AGAP000840	0.933959	1.32096	1.16934	1.01262
RAB-40 (SOCS, RAS RELATED RAB)	D	AGAP000841		-0.760763
COMPLEX I INTERMEDIATE ASSOCIATED 30 MITOCHONDRIAL PRECURSOR	D	AGAP000842	-0.111113	0.475489	0.326014
HOMOLOG	M	AGAP000843	-0.118494	-0.117016	-0.181145	-0.19736
AMBIGUOUS	D	AGAP000844	0.153418	0.0932252		-0.636138
DUAL SPECIFICITY KINASE EC2.7.1.-	D	AGAP000847	0.940959	0.888662
DIPEPTIDYL PEPTIDASE IV EC3.4.14.5 DPP IV T CELL ACTIVATION ANTIGEN CD26	M	AGAP000848
UNKNOWN	REDOX/STRESS/MIT	AGAP000849	-0.463987	0.254252	-0.21024
UNKNOWN	D	AGAP000850	-0.35284
CYTOCHROME C OXIDASE POLYPEPTIDE VIA MITOCHONDRIAL PRECURSOR EC1.9.3.1	REDOX/STRESS/MIT	AGAP000851	-0.105029	0.173987	0.0809774	0.185759
UBIQUITIN	D	AGAP000852	0.348519	0.153264	0.346968	0.199927
GAMMA PRECURSOR EC2.3.2.2 GAMMA GLUTAMYLTRANSFERASE	M	AGAP000853	-1.30326	-0.744576	-0.678072
		AGAP000854
UNKNOWN	U	AGAP000855	0.4038	0.462588	0.264004
AMBIGUOUS	RTT	AGAP000856	0.301916	0.161455	0.586737	-0.76905
MITOCHONDRIAL 60S RIBOSOMAL L3	REDOX/STRESS/MIT	AGAP000857	0.103881		0.154855	-0.104396
		AGAP000858	0.485807	0.476109	0.772932	0.55253
UNKNOWN	D	AGAP000859	0.520151	0.599055	0.901264	0.652504
AMBIGUOUS	D	AGAP000860
AMBIGUOUS	M	AGAP000861
ALPHA GLUCOSIDASE	M	AGAP000862	-0.0566002	-0.141453	0.111843	0.106402
PRECURSOR;	D	AGAP000863
UNKNOWN	U	AGAP000864
BREAKPOINT CLUSTER REGION	D	AGAP000865	-0.386721
UNKNOWN;	U	AGAP000866	-0.613306	-0.698919
UNKNOWN;	U	AGAP000867	-0.601292	-0.923459		-0.361921
BETA 1 4 MANNOSYLTRANSFERASE EC2.4.1.-	D	AGAP000868	0.634252
PARTITIONING DEFECTIVE 3 HOMOLOG PARD 3 PAR 3 ATYPICAL PKC ISOTYPE SPECIFIC INTERACTING ASIP	D	AGAP000869	-1.02241	1.42599
GLUCOCORTICOID RECEPTOR DNA BINDING FACTOR 1 GAP P190	D	AGAP000870	0.593356
CTL1	I	AGAP000871	-0.424649	-0.151348		-0.539447
UNKNOWN	RTT	AGAP000874	0.697903
		AGAP000875
ACHAETE SCUTE COMPLEX	D	AGAP000876	0.945292	1.00908	0.480159	0.576785
CYTOCHROME P450	REDOX/STRESS/MIT	AGAP000877	0.178145	0.355008	0.64994	0.710015
UNKNOWN	U	AGAP000878
DCE	I	AGAP000879	0.633842	0.222335	0.727499
SOCS	I	AGAP000880	0.261664	-0.0744162	0.507207	0.425481
ALDEHYDE DEHYDROGENASE	M	AGAP000881	-0.169734		0.172259	0.200946
BETA DEHYDROGENASE 2 BETA 2 BETA HYDROXYSTEROID DEHYDROGENASE	D	AGAP000882		-0.217112	0.407269	-0.441884
ELONGATION FACTOR 1 GAMMA EF 1 GAMMA EEF 1B GAMMA	RTT	AGAP000883	0.39782	0.40743	0.465378	0.437757
UNKNOWN	PROT	AGAP000884	0.57606	0.371972	2.17259
AMINOPEPTIDASE N EC3.4.11.2 MICROSOMAL AMINOPEPTIDASE	PROT	AGAP000885	0.503529	0.555618	1.58158	0.93229
ZINC FINGER DHHC DOMAIN CONTAINING 6 H4	D	AGAP000886	-0.341692	-0.247981	-0.372161
AMBIGUOUS	M	AGAP000887			0.239504
GLUTATHIONE S TRANSFERASE EC2.5.1.18 GST CLASS THETA	REDOX/STRESS/MIT	AGAP000888			-0.277852	-0.176488
COACTOSIN	CS	AGAP000889	0.149344		-0.166157
MITOCHONDRIAL 28S RIBOSOMAL S29 S29MT MRP S29 DEATH ASSOCIATED 3 DAP 3	REDOX/STRESS/MIT	AGAP000890	-0.261339	-0.214168	-0.324437	-0.319219
UNKNOWN	TRP	AGAP000891	-0.145596	0.229045	0.166616	0.198483
UNKNOWN	D	AGAP000892		1.38532
UNKNOWN	U	AGAP000893
		AGAP000894	-0.426972	-0.339631	1.04966
UNKNOWN	U	AGAP000896	-0.140381		0.265019
UNKNOWN	U	AGAP000897	-0.548293	-0.276681	-0.147132	-0.274249
SERINE/THREONINE/TYROSINE INTERACTING PROTEIN TYROSINE PHOSPHATASE	D	AGAP000898	0.346293			-1.1339
PHOSPHOLIPASE A2 EC3.1.1.4 PHOSPHATIDYLCHOLINE 2 ACYLHYDROLASE	D	AGAP000899
TYROSINE SULFOTRANSFERASE EC2.8.2.20 TYROSYLPROTEIN SULFOTRANSFERASE TPST	D	AGAP000900	0.226463	0.218096
ALANINE AMINOTRANSFERASE EC2.6.1.2 GLUTAMIC PYRUVIC TRANSAMINASE GPT GLUTAMIC ALANINE TRANSAMINASE	D	AGAP000901	0.0532455	-0.00523853	0.104838	0.466722
DELTEX	D	AGAP000903
UNKNOWN	U	AGAP000904
SMOOTHELIN	D	AGAP000906	-0.390377	-0.45576	-0.442027
LUCIFERIN 4 MONOOXYGENASE EC1.13.12.7 LUCIFERASE	M	AGAP000907		-0.435416
DYNACTIN	CS	AGAP000908	0.175331	-0.105759		-0.300387
THIOREDOXIN DOMAIN CONTAINING 4 PRECURSOR ENDOPLASMIC RETICULUM ERP44	TRP	AGAP000909	-0.16913	0.174236		0.793079
UNKNOWN	U	AGAP000911	0.0975621	-0.118229	0.170744	0.287803
SORTING NEXIN 25;	TRP	AGAP000912	1.55616
LUNG SEVEN TRANSMEMBRANE RECEPTOR	D	AGAP000913	0.188467	0.274299	0.151868	0.481305
UNKNOWN;	U	AGAP000915	0.936774	1.05983	0.722718	0.555831
AMBIGUOUS;	RTT	AGAP000916
UNKNOWN	RTT	AGAP000917
AMBIGUOUS;	RTT	AGAP000918
ENSANGT00000027105	RTT	AGAP000919
AMBIGUOUS;	RTT	AGAP000920	1.16945	0.918135	1.14798
UNKNOWN	U	AGAP000921
TRANSCRIPTION FACTOR SOX	RTT	AGAP000922
SWI/SNF RELATED MATRIX ASSOCIATED ACTIN DEPENDENT REGULATOR OF CHROMATIN SUBFAMILY D MEMBER 1 SWI/SNF COMPLEX 60 KDA SUBUNIT BRG1 ASSOCIATED FACTOR 60A	D	AGAP000923	-0.537043		-0.115329	0.235023
UNKNOWN;	U	AGAP000924	-0.205974	-0.359444	0.365749
AMBIGUOUS	D	AGAP000926	0.00273333	0.265762	0.208573
MYOSIN REGULATORY LIGHT CHAIN	CS	AGAP000927	0.379124	0.142462	0.322711	0.466449
PEROXISOME ASSEMBLY 10 PEROXIN 10	TRP	AGAP000928	-0.254543	-0.215262	0.0492579	-0.526479
CTLSE1	I	AGAP000929	0.732485	1.4418	-0.564633	-0.592591
CORONIN	D	AGAP000930	-0.113588		-0.586826
UNKNOWN	U	AGAP000931	0.129861	-0.0215104		0.283402
GUANINE NUCLEOTIDE RELEASING FACTOR 2 CRK SH3 BINDING GNRP	D	AGAP000932
UNKNOWN	D	AGAP000933	-0.836356	-0.420802	-0.54026	-0.434154
UNKNOWN	D	AGAP000934			2.46761
MITOCHONDRIAL PROCESSING PEPTIDASE BETA SUBUNIT MITOCHONDRIAL PRECURSOR EC3.4.24.64 BETA MPP P 52	REDOX/STRESS/MIT	AGAP000935	-0.743862	-0.45395	-0.490844	-0.17586
UNKNOWN	U	AGAP000937
UNKNOWN	U	AGAP000938	-1.47992	-0.0226064	0.57069
PLATELET ACTIVATING FACTOR ACETYLHYDROLASE IB GAMMA SUBUNIT EC3.1.1.47 PAF ACETYLHYDROLASE 29 KDA SUBUNIT PAF AH 29 KDA SUBUNIT PAF AH GAMMA SUBUNIT PAFAH GAMMA SUBUNIT	M	AGAP000939		-0.181486	0.279591	-1.12159
CTL7	I	AGAP000940
ALPHA CRYSTALLIN CHAIN ALPHA CRYSTALLIN;	D	AGAP000941	1.5832	1.26106	0.271372	-3.97332
NUDIX NUCLEOSIDE DIPHOSPHATE LINKED MOIETY X TYPE MOTIF 8	D	AGAP000942	-0.747161	-0.37851	-0.66683	-0.441906
CHLORIDE INTRACELLULAR CHANNEL	TRP	AGAP000943	0.313876	0.256432	0.518706	1.13602
UNKNOWN;	U	AGAP000944
AMBIGUOUS	M	AGAP000945
UNKNOWN	M	AGAP000946		-0.27438
GLUTATHIONE S TRANSFERASE EC2.5.1.18 GST CLASS THETA	REDOX/STRESS/MIT	AGAP000947	0.317258	-0.0701409	0.346758	0.265643
UNKNOWN	U	AGAP000948	0.265777	0.331359
PRECURSOR	TRP	AGAP000949	-0.262204	-0.172538	-0.348718	-0.212545
60S RIBOSOMAL L9 MITOCHONDRIAL PRECURSOR	REDOX/STRESS/MIT	AGAP000950	-0.224719	-0.143406	0.336096
UNKNOWN	U	AGAP000951	0.854903	0.845439	1.14339	0.721469
60S RIBOSOMAL L37	RTT	AGAP000952			0.203034	-0.336721
60S RIBOSOMAL L10 QM HOMOLOG	RTT	AGAP000953	0.373233	0.205129	0.291977	-0.145832
PHOSPHORIBOSYL PYROPHOSPHATE SYNTHETASE ASSOCIATED PRPP SYNTHETASE ASSOCIATED KDA PHOSPHORIBOSYPYROPHOSPHATE SYNTHETASE ASSOCIATED	D	AGAP000954	0.436049	0.324497	0.570994	0.935227
UNKNOWN	U	AGAP000955
UNKNOWN	U	AGAP000957
MITOCHONDRIAL GLUTAMATE CARRIER SOLUTE CARRIER FAMILY 25 MEMBER	REDOX/STRESS/MIT	AGAP000958		-0.174981	-0.242037	-0.0435948
UNKNOWN	U	AGAP000960		0.228389	-0.370474
		AGAP000961			1.42746
ACETYLCHOLINE RECEPTOR PROTEIN CHAIN PRECURSOR	TRP	AGAP000962
UNKNOWN	D	AGAP000963
UNKNOWN	U	AGAP000964	0.281435	0.215172	0.277838	0.155397
ELAV HU ANTIGEN	U	AGAP000965		1.37311	2.11963
ACETYLCHOLINE RECEPTOR PROTEIN CHAIN PRECURSOR	TRP	AGAP000966
UNKNOWN	U	AGAP000967	-0.0677594	0.18162	-0.163651	0.348608
FASCICLIN I PRECURSOR FAS I FCN	D	AGAP000968
TROPOMODULIN TROPOMODULIN	D	AGAP000969	-0.0550194	-0.0414445	-0.435455
J DOMAIN CONTAINING	REDOX/STRESS/MIT	AGAP000970
PROLYL 4 HYDROXYLASE ALPHA 1 SUBUNIT PRECURSOR EC1.14.11.2 4 PH ALPHA 1 PROCOLLAGEN PROLINE 2 OXOGLUTARATE 4 DIOXYGENASE ALPHA 1 SUBUNIT	M	AGAP000971		0.728852
AMBIGUOUS	M	AGAP000973	0.356674	-0.422108	-0.321595
ADAM PRECURSOR A DISINTEGRIN AND METALLOPROTEINASE DOMAIN	M	AGAP000974			0.874939
UNKNOWN;	U	AGAP000975			0.920119
UNKNOWN	U	AGAP000976	-0.278601		-0.333864
RNA BINDING MOTIF PROTEIN X LINKED 2	RTT	AGAP000977	0.229925		0.203791	-0.327098
ORIGIN RECOGNITION COMPLEX SUBUNIT 5	M	AGAP000978				1.2301
UNKNOWN	D	AGAP000979	-0.372429	-0.0940199	0.0235607	-0.38712
UNKNOWN	U	AGAP000981	0.34309	0.330131	0.111834	0.500984
		AGAP000982			0.905314
VACUOLAR SORTING 18	D	AGAP000983	-0.17273	-0.110793	0.285306
AMBIGUOUS	D	AGAP000984	0.508234	0.633506
ACTIN	CS	AGAP000985		-0.295768	-0.414759
UNKNOWN	CS	AGAP000986
PERITROPHIN-LIKE	CS	AGAP000987	-0.249353	-0.193315	0.468925
UNKNOWN	CS	AGAP000988		0.580949
UNKNOWN	CS	AGAP000989
UNKNOWN	RTT	AGAP000990
		AGAP000991	-0.213827	-0.203287	-0.783423	-0.204557
		AGAP000992	1.36816
DIPEPTIDYL PEPTIDASE II PRECURSOR EC3.4.14.2 DPP II DIPEPTIDYL AMINOPEPTIDASE II QUIESCENT CELL PROLINE DIPEPTIDASE	M	AGAP000994			0.384281	0.443125
TRAFFICKING PARTICLE COMPLEX SUBUNIT 1 BET5 HOMOLOG MULTIPLE MYELOMA 2 MUM 2	D	AGAP000995	0.248745	-0.990928		0.442133
UNKNOWN	D	AGAP000996
MITOGEN ACTIVATED KINASE KINASE 1 INTERACTING 1 MEK BINDING PARTNER 1 MP1	D	AGAP000997	-0.29652		-0.420454	-0.623972
CATION INDEPENDENT MANNOSE 6 PHOSPHATE RECEPTOR PRECURSOR CI MAN 6 P RECEPTOR CI MPR M6PR INSULIN GROWTH FACTOR 2 RECEPTOR INSULIN GROWTH FACTOR II RECEPTOR IGF II RECEPTOR M6P/IGF2 RECEPTOR M6P/IGF2R 300 KDA MANNOSE 6 PHOSPHATE;	D	AGAP000998	-0.290616	-0.42354	-1.16109	-0.569969
TOLL5A	I	AGAP000999				0.0622108
		AGAP001002	-0.186761		1.30216
TOLL1A	I	AGAP001004
UNKNOWN	U	AGAP001005		-0.239976
UNKNOWN	U	AGAP001006
AMBIGUOUS	D	AGAP001007	-0.106338	0.394372
		AGAP001008
UNKNOWN	U	AGAP001009
CHONDROITIN SYNTHASE	D	AGAP001010	0.651583	0.576008	0.455491
UNKNOWN	U	AGAP001011	-0.287663		-0.494646	-0.529333
AMBIGUOUS	CS	AGAP001012
UNKNOWN;	U	AGAP001013		0.734896
		AGAP001014	0.894846	1.21139
LAMININ-EGF-LIKE	CS	AGAP001015	0.254429	0.137368	0.331499	0.567688
UNKNOWN	U	AGAP001018
METAL RESPONSE ELEMENT BINDING TRANSCRIPTION FACTOR 2 METAL RESPONSE ELEMENT DNA BINDING M96	D	AGAP001019	1.48607	1.17481	1.0976	1.01943
DIHYDROPYRIMIDINE DEHYDROGENASE [NADP+] EC1.3.1.2 DPD DHPDHASE DIHYDROURACIL DEHYDROGENASE DIHYDROTHYMINE DEHYDROGENASE	D	AGAP001021		-0.174398	0.259576	0.298582
GASTRIN/CHOLECYSTOKININ TYPE B RECEPTOR CCK B RECEPTOR CCK BR CHOLECYSTOKININ 2 RECEPTOR CCK2 R; Putative sulfakinin GPCR. [Source:Uniprot/SPTREMBL;Acc:Q69DS3]	D	AGAP001022
ZEELIN1	D	AGAP001023	0.278358	-0.284956	-0.313946	0.506398
UNKNOWN	D	AGAP001024
UNKNOWN	U	AGAP001025	-0.315086	-0.19211	-0.346486
CARBOXYPEPTIDASE	PROT	AGAP001026	-0.246958	-0.219035	-0.356909	0.0861782
SOLUTE CARRIER FAMILY 2 FACILITATED GLUCOSE TRANSPORTER MEMBER GLUCOSE TRANSPORTER TYPE	TRP	AGAP001027		-0.188519	-0.297375	0.211181
UNKNOWN	D	AGAP001028	-0.854018	-0.692709	-0.826366
CRAMPED	D	AGAP001029
SYNTAXIN	D	AGAP001030	-0.302942	-0.0235005	-0.349453
		AGAP001031	-0.413661	-0.447844
INTERFERON RELATED DEVELOPMENTAL REGULATOR 1 NERVE GROWTH FACTOR INDUCIBLE PC4	D	AGAP001032	0.22499	0.197432	0.00750808	0.363235
UNKNOWN	D	AGAP001033	-0.592583	-0.481923	-0.496342
UNKNOWN	D	AGAP001034		0.182378
UNKNOWN	U	AGAP001035	-0.16095		-1.32081
UNKNOWN	U	AGAP001036	-0.710302	-0.571098	-0.140395	-0.326574
XAA PRO AMINOPEPTIDASE 1 EC_3.4.11.9 X PRO AMINOPEPTIDASE 1 X PROLYL AMINOPEPTIDASE 1 SOLUBLE CYTOSOLIC AMINOPEPTIDASE P SOLUBLE AMINOPEPTIDASE P SAMP AMINOACYLPROLINE AMINOPEPTIDASE;	M	AGAP001037	-0.407492	-0.254664	-0.5698	-0.154161
AMBIGUOUS	D	AGAP001038
CYTOCHROME P450	REDOX/STRESS/MIT	AGAP001039	1.25138
UNKNOWN	U	AGAP001040	0.26813	0.0907009	0.592422	-0.430882
AMBIGUOUS	D	AGAP001041	-0.199992	-0.181088
AMBIGUOUS	D	AGAP001042	-0.181752	-0.410394	-0.355705	-0.995891
BETA CATENIN	D	AGAP001043		-0.382235	-0.309649
UNKNOWN	U	AGAP001044	0.39894	0.448731	0.204676
UNKNOWN	U	AGAP001045	0.295695	-0.152659	0.517256	-0.445057
AMBIGUOUS	D	AGAP001046		-0.25356	-0.210823	-1.15617
INOSITOL POLYPHOSPHATE 1 PHOSPHATASE EC3.1.3.57 IPPASE IPP	D	AGAP001047	0.185775	-0.154889	0.670228	-0.531726
AMBIGUOUS;	D	AGAP001048
PAR2 4	D	AGAP001050	-0.443709	-0.640115	-0.389355	-0.428723
PRECURSOR	D	AGAP001051		-0.362864	-0.351769	0.357049
UBIQUITIN CARBOXYL TERMINAL HYDROLASE EC3.1.2.15 UBIQUITIN THIOLESTERASE UBIQUITIN SPECIFIC PROCESSING PROTEASE DEUBIQUITINATING ENZYME	D	AGAP001052	1.11702	-1.04734
TROPONIN I; ENSANGP00000024659 (Troponin I isoform 6b1). [Source:Uniprot/SPTREMBL;Acc:Q7PI43]	D	AGAP001053	-0.464293	-0.310868	-0.377368	-0.352736
		AGAP001054
UBIQUITIN CONJUGATING ENZYME EC6.3.2.19 UBIQUITIN LIGASE UBIQUITIN CARRIER	D	AGAP001056	-0.307203	-0.418405	-0.359439	-0.641754
PROBABLE ATP DEPENDENT RNA HELICASE EC_3.6.1.- DEAD BOX;	RTT	AGAP001057	-0.376376	-0.357172	0.317151	-0.502389
PALMITOYL THIOESTERASE 1 PRECURSOR EC3.1.2.22 PALMITOYL HYDROLASE 1	D	AGAP001058	-0.300734	-0.681742	0.159688
FORKED;	U	AGAP001061	1.48829	1.49366	0.166329
TRANSMEMBRANE TMP21 PRECURSOR 21 KDA TRANSMEMBRANE TRAFFICKING INTEGRAL MEMBRANE P23	TRP	AGAP001064	-0.213455	-0.459636	-0.672027	-0.576669
SERINE HYDROXYMETHYLTRANSFERASE EC2.1.2.1 SERINE METHYLASE GLYCINE HYDROXYMETHYLTRANSFERASE SHMT	D	AGAP001065	-0.290707	-0.160084	0.151553	-0.13308
		AGAP001067
UBIQUITIN CONJUGATING ENZYME EC6.3.2.19 UBIQUITIN LIGASE UBIQUITIN CARRIER	D	AGAP001068		-0.181292		-0.549218
SURFEIT LOCUS	TRP	AGAP001069	-0.19214	-0.290811	-0.134666	-0.154696
UNKNOWN	D	AGAP001070	-0.371693	-0.458922	-0.390525
UNKNOWN;	U	AGAP001072		-0.726002
AMBIGUOUS	D	AGAP001073	-0.644915	-0.557541	-0.369484	-1.87064
CYTOCHROME P450; Cytochrome P450 CYP4G16 (Fragment). [Source:Uniprot/SPTREMBL;Acc:Q8WQP8]	REDOX/STRESS/MIT	AGAP001076	0.367038	-0.0177457	0.510887	0.217014
UNKNOWN;	U	AGAP001078	-0.987653	-0.338291	2.02483
		AGAP001079	-0.823561	-0.442276
		AGAP001081	-1.0736
UNKNOWN	D	AGAP001082	-0.318201	-0.504087	-0.435052	-0.280396
AMBIGUOUS	D	AGAP001083	-0.284502	-0.176314	-0.476881	-0.257933
UNKNOWN	U	AGAP001084		-0.333835
		AGAP001085
UNKNOWN	U	AGAP001087	-0.826741		-0.376151
UNKNOWN	U	AGAP001088	-0.568088	0.358538	-1.03683
UNKNOWN;	U	AGAP001089
BREAST CARCINOMA AMPLIFIED SEQUENCE 3	TRP	AGAP001090	-0.381843	-0.545493	-0.393919	-0.898022
KINASE	D	AGAP001091	-0.326362	-0.224544	-0.30548	-0.171293
GLUCOSIDASE II BETA SUBUNIT PRECURSOR KINASE C SUBSTRATE 60.1 KDA PROTEIN HEAVY CHAIN PKCSH 80K H	D	AGAP001092		-0.164794	0.316287	-1.28423
UNKNOWN	U	AGAP001093	-0.233692	-0.194062	-0.468974	-0.584592
		AGAP001094	0.503129
UNKNOWN	U	AGAP001096		0.130038
ELONGATION OF VERY LONG CHAIN FATTY ACIDS	M	AGAP001097	-0.803848	-0.462583
D AMINO ACID OXIDASE EC1.4.3.3 DAMOX DAO DAAO	TRP	AGAP001098	-0.788868	-0.239676	-0.355282
AMBIGUOUS	D	AGAP001099	0.0883872	-0.106942	0.323606	0.455449
UNKNOWN;	U	AGAP001100	-0.926697	-0.88521	0.321928
ESTERASE PRECURSOR EC3.1.1.1 CARBOXYLIC ESTER HYDROLASE	REDOX/STRESS/MIT	AGAP001101	-0.786962	-0.520135	0.784987
UNKNOWN	D	AGAP001102	-0.604399	-0.522507	-0.583685	-0.692289
DUAL SPECIFICITY MITOGEN ACTIVATED KINASE KINASE EC2.7.1.- MAP KINASE KINASE MAPKK ERK ACTIVATOR KINASE MAPK/ERK KINASE	D	AGAP001103	-0.343741	-0.318193
UNKNOWN	U	AGAP001104	-0.447019	-0.546976		-0.222435
tRNA-Ile	RTT	AGAP001105
UNKNOWN	M	AGAP001106	0.887921	0.508851
UNKNOWN;	U	AGAP001107	-0.425167	-0.542312	-0.347246	-0.463453
UNKNOWN	U	AGAP001108	1.48907		0.457208	0.520143
TYROSINE PHOSPHATASE EC3.1.3.48	D	AGAP001109	1.24447	1.05278	0.793229
SORTING NEXIN 27	TRP	AGAP001110	-0.048942
SITS BINDING SP105	DIG	AGAP001111	0.825166	1.08785	0.709498	0.857767
COILED COIL DOMAIN CONTAINING 19 NASOPHARYNGEAL EPITHELIUM SPECIFIC 1;	CS	AGAP001112
ADAMTS PRECURSOR A DISINTEGRIN AND METALLOPROTEINASE WITH THROMBOSPONDIN MOTIFS ADAM TS ADAM	M	AGAP001113	-0.258147	-0.497929	-1.51362
UNKNOWN	U	AGAP001114		-0.377944
UNKNOWN	U	AGAP001115
D AMINO ACID OXIDASE EC1.4.3.3 DAMOX DAO DAAO	TRP	AGAP001116	-0.194149	0.252039	0.283034	0.262943
AMBIGUOUS; gustatory receptor gene [Source:Anopheles_symbol;Acc:GPRgr37f]	CSR	AGAP001117	0.51786	0.767339	1.85724
UNKNOWN;	D	AGAP001118
UNKNOWN	U	AGAP001119
UNKNOWN	U	AGAP001120
		AGAP001121
UNKNOWN	U	AGAP001122
AMBIGUOUS	CSR	AGAP001123
AMINOMETHYLTRANSFERASE MITOCHONDRIAL PRECURSOR EC2.1.2.10 GLYCINE CLEAVAGE SYSTEM T GCVT	D	AGAP001124	-0.413075	-0.0914147	0.157848
		AGAP001125		0.719684
UNKNOWN	U	AGAP001126
LRR	I(LRR)	AGAP001127	0.502588	0.510138	1.46785	0.896757
		AGAP001128	-0.948968	-0.511981	-0.645784
		AGAP001129
AMBIGUOUS	RTT	AGAP001130
ZINC FINGER	REDOX/STRESS/MIT	AGAP001132	-0.342598	-0.324858	-0.700769
REGULATOR OF NONSENSE TRANSCRIPTS 1 HOMOLOG	M	AGAP001133	0.606046	0.221491	-0.144812	-1.17045
AMBIGUOUS	REDOX/STRESS/MIT	AGAP001134	0.320651	0.357723	0.496194
DNA REPLICATION LICENSING FACTOR	RTT	AGAP001135	0.253398	-0.0752098	0.495484
HOMOLOG	U	AGAP001136	-0.253131	-0.312302		-0.19692
		AGAP001137
ATP SYNTHASE B CHAIN MITOCHONDRIAL EC3.6.3.14	TRP	AGAP001138	-0.130103		0.120165
60S RIBOSOMAL L19 MITOCHONDRIAL PRECURSOR	REDOX/STRESS/MIT	AGAP001139	0.058548	-0.235129
ZINC FINGER	D	AGAP001140		-0.30922	0.487652
AMBIGUOUS;	D	AGAP001141	0.301854	-0.113834	0.527061
HISTONE DEACETYLASE	M	AGAP001143	-0.455436	-0.320664	-0.33503	-0.443025
UNKNOWN	U	AGAP001144	-0.310127	-0.235811	-0.28893	1.39813
UNKNOWN	U	AGAP001145		0.112159	0.637491
WD REPEAT 3	U	AGAP001146		-0.158084	0.666266
		AGAP001147	-0.731648		-1.08864
UNKNOWN	D	AGAP001148	0.279417	0.283448	0.393014	-0.307411
UNKNOWN	U	AGAP001149			0.377665	-0.402632
UNKNOWN	U	AGAP001150		-0.462413
UNKNOWN	D	AGAP001151	0.217618	-0.08335	0.26345	0.297683
AMBIGUOUS	D	AGAP001152	0.156179	-0.158208	0.412416	-0.426046
UNKNOWN	U	AGAP001153	-0.255691	-0.137161	-0.108061	0.27143
SWI/SNF RELATED MATRIX ASSOCIATED ACTIN DEPENDENT REGULATOR OF CHROMATIN SUBFAMILY B MEMBER 1 INTEGRASE INTERACTOR 1	D	AGAP001154		-0.0807234
		AGAP001156	0.490707	-0.33639
UNKNOWN	D	AGAP001157	-0.418205		-0.415983	-0.0707038
		AGAP001158		0.137685	0.497933
AMBIGUOUS	REDOX/STRESS/MIT	AGAP001159	0.933851
SOLUTE CARRIER FAMILY 2 FACILITATED GLUCOSE TRANSPORTER MEMBER GLUCOSE TRANSPORTER TYPE	TRP	AGAP001160	-0.322082	-0.455631		-0.185985
OPSIN	D	AGAP001161	-0.399409	-0.472433	-3.19675	-1.03885
OPSIN; putative rhodopsin receptor 5 [Source:Anopheles_symbol;Acc:GPROP5]	D	AGAP001162	-1.22605		-0.502966
UNKNOWN;	D	AGAP001165
AMBIGUOUS;	D	AGAP001166	0.367236		0.608333
UNKNOWN	U	AGAP001167		-0.134088		-0.501343
YLP MOTIF CONTAINING 1 NUCLEAR ZAP3;	U	AGAP001168	-0.196621	-0.167082	0.212168	-1.27055
UNKNOWN	U	AGAP001169
UNKNOWN	U	AGAP001170
UNKNOWN	U	AGAP001171
UNKNOWN	U	AGAP001172
UNKNOWN	U	AGAP001173
UNKNOWN;	U	AGAP001174		0.334862		0.346868
RECEPTOR PRECURSOR	D	AGAP001175	1.20519	1.14078	-0.112358
CYSTEINE RICH VENOM 1 PRECURSOR	D	AGAP001176
SARCOPLASMIC CALCIUM BINDING SCP	D	AGAP001177
		AGAP001179	-0.220253	-0.112827	0.219945	-0.32288
UNKNOWN	U	AGAP001181	0.73171	0.371525		-0.737913
AMBIGUOUS;	D	AGAP001182	0.00200214	0.562114	-1.45688
AMBIGUOUS	M	AGAP001183
UNKNOWN	U	AGAP001184	0.673779
SODIUM DEPENDENT MULTIVITAMIN TRANSPORTER NA + DEPENDENT MULTIVITAMIN TRANSPORTER	TRP	AGAP001185	-0.756392		-0.770535
CCAAT DISPLACEMENT CDP CUT 1	D	AGAP001187	-1.48826
ODORANT BINDING	CSR	AGAP001189	-0.392381	-0.260955	0.566483
PRECURSOR	DIG	AGAP001190	-0.497445	-0.79941	-1.04929
		AGAP001191
MUCIN; Mucin. [Source:Uniprot/SPTREMBL;Acc:O76812]	CS	AGAP001192		-0.82199	-0.185523	-0.690522
UNKNOWN	U	AGAP001193	-0.122646	-1.12962	-0.310996	-1.02413
MICROTUBULE ASSOCIATED MAP [CONTAINS: MAP1 LIGHT CHAIN	CS	AGAP001194		0.899032
80 KDA NUCLEAR CAP BINDING NCBP 80 KDA SUBUNIT CBP80;	D	AGAP001195	0.348047	0.175022	0.634417
		AGAP001196		-0.391001	0.368209
GALE10	I	AGAP001197	-0.28541		0.485356
SERINE PROTEASE	PROT	AGAP001198	-0.0808633	-0.0870583	-0.482725	-0.735261
SERINE PROTEASE	PROT	AGAP001199		1.36526	-1.03084
GLYCOGEN DEBRANCHING ENZYME GLYCOGEN DEBRANCHER [INCLUDES: 4 ALPHA GLUCANOTRANSFERASE EC2.4.1.25 OLIGO 1 4 1 4 GLUCANTRANSFERASE ; AMYLO ALPHA 1 6 GLUCOSIDASE EC3.2.1.- 33 AMYLO 1 6 GLUCOSIDASE DEXTRIN 6 ALPHA D GLUCOSIDASE ]	M	AGAP001200	-0.365918	-0.252596	0.193309
AMBIGUOUS;	I(Ig)	AGAP001201
ORGANIC CATION/CARNITINE TRANSPORTER 2 SOLUTE CARRIER FAMILY 22 MEMBER 5 HIGH AFFINITY SODIUM DEPENDENT CARNITINE COTRANSPORTER	TRP	AGAP001202	1.07095		0.846971
UNKNOWN	CS	AGAP001203	-0.334097	-0.58256	-1.23568
CHITIN SYNTHASE	D	AGAP001205		-0.739334	-0.326755
UNKNOWN	U	AGAP001206
UNKNOWN	U	AGAP001207	-0.124442		-0.235619	-0.352142
UNKNOWN	D	AGAP001208	0.062859	0.10067	-0.270454	-0.143339
UBIQUITIN CARBOXYL TERMINAL HYDROLASE EC3.1.2.15 UBIQUITIN THIOLESTERASE UBIQUITIN SPECIFIC PROCESSING PROTEASE DEUBIQUITINATING ENZYME	PROT	AGAP001209	2.84186
RAS RELATED RAB	D	AGAP001211	0.275176	0.488842	0.456508	0.75868
PGRPLB	I	AGAP001212	-0.221307	-0.55164	-0.790587	-0.785143
UNKNOWN	U	AGAP001213	-0.277541		-0.356168	0.645539
UNKNOWN	U	AGAP001214	1.66896
UNKNOWN	U	AGAP001215	1.14267	0.242465
AMBIGUOUS	PROT	AGAP001217	0.259673
AMBIGUOUS; Anopheles gambiae putative tubulin alpha chain. [Source:Uniprot/SPTREMBL;Acc:Q17014]	CSR	AGAP001218	0.381042	-0.0160466	0.35243	0.374789
TUBULIN ALPHA	CS	AGAP001219	0.420904	-0.0192021	0.523946	0.284017
NAD DEPENDENT DEACETYLASE SIRTUIN 7 EC3.5.1.- SIR2 7	D	AGAP001220
HETEROGENEOUS NUCLEAR RIBONUCLEOPROTEIN	D	AGAP001222		0.241768	0.461873	0.435527
PROBABLE ATP DEPENDENT RNA HELICASE DEAD BOX	RTT	AGAP001223		-0.279286	0.471164	-0.200751
CLEAVAGE AND POLYADENYLATION SPECIFICITY FACTOR 73 KDA SUBUNIT CPSF 73 KDA SUBUNIT	M	AGAP001224	0.343359	0.259025	0.5967
UNKNOWN	U	AGAP001225	1.15088	0.803287		1.30228
		AGAP001226	0.123328
AMBIGUOUS	CS	AGAP001227
DNA DIRECTED RNA POLYMERASE II 16 KDA POLYPEPTIDE EC2.7.7.6 RPB4	RTT	AGAP001228	0.0680369	0.156727	0.370138	-0.4033
T COMPLEX ASSOCIATED TESTIS EXPRESSED 1	CS	AGAP001229		-0.196475	-0.125253	-0.480476
		AGAP001230			2.19552
UNKNOWN	U	AGAP001231	-0.960188	-0.914607	-0.570455	-0.659393
ALPHA 1 3 MANNOSYLTRANSFERASE ALG2 EC2.4.1.- GDP MAN:MAN 1 GLCNAC 2 PP DOLICHOL MANNOSYLTRANSFERASE	M	AGAP001232		-0.265621		0.193254
UNKNOWN	U	AGAP001233	0.28647	0.318172	0.442685
U5 SMALL NUCLEAR RIBONUCLEOPROTEIN 200 KDA HELICASE EC3.6.1.-	M	AGAP001234		-0.0979454		-1.10511
PHOSPHATIDYLSERINE DECARBOXYLASE PROENZYME EC4.1.1.65 [CONTAINS: PHOSPHATIDYLSERINE DECARBOXYLASE ALPHA CHAIN; PHOSPHATIDYLSERINE DECARBOXYLASE BETA CHAIN]	M	AGAP001235	0.262996	0.173772	0.371018	-1.65634
SOLUTE CARRIER FAMILY 2 FACILITATED GLUCOSE TRANSPORTER MEMBER GLUCOSE TRANSPORTER TYPE	TRP	AGAP001236	0.37641	0.304057	-0.0445006
AMBIGUOUS	D	AGAP001237	0.226379	0.194059	0.559146
GUANINE NUCLEOTIDE RELEASING GNRP RAS SPECIFIC NUCLEOTIDE EXCHANGE FACTOR CDC25	D	AGAP001238	-1.34663		-0.937648
UNKNOWN	U	AGAP001239
SP5	I	AGAP001240	-0.250828	-0.983739	-0.58916	-0.377123
PRECURSOR	DIG	AGAP001241	0.551201
UNKNOWN	U	AGAP001242
UNKNOWN	U	AGAP001243		-0.798447	1.40996
PRECURSOR	DIG	AGAP001244		0.99022	-0.906891
		AGAP001245
		AGAP001246
		AGAP001247
		AGAP001248
		AGAP001249
		AGAP001250
		AGAP001251	1.33975	0.555336	0.472793	0.880123
SERINE PROTEASE	PROT	AGAP001252
AMBIGUOUS	D	AGAP001253		0.00155522	0.495793
UNKNOWN;	U	AGAP001255	0.583631	0.698086	1.59914
BIFUNCTIONAL 3' PHOSPHOADENOSINE 5' PHOSPHOSULFATE SYNTHETHASE 1 PAPS SYNTHETHASE 1 PAPSS 1 SULFURYLASE KINASE 1 SK1 SK 1 [INCLUDES: SULFATE ADENYLYLTRANSFERASE EC2.7.7.4 SULFATE ADENYLATE TRANSFERASE SAT ATP SULFURYLASE ; ADENYLYLSULFATE KINASE EC2.7.1	D	AGAP001256	-0.114897	-0.136278	0.418767
UTP GLUCOSE 1 PHOSPHATE URIDYLYLTRANSFERASE 2 EC2.7.7.9 UDP GLUCOSE PYROPHOSPHORYLASE 2 UDPGP 2 UGPASE 2	M	AGAP001257	-0.336115	0.00209111	0.751698
ZINC FINGER	D	AGAP001258	-0.535639	-0.385481	0.352521
UNKNOWN	D	AGAP001259			0.688465
		AGAP001261	0.255815	-0.295018	0.435814	-0.260301
AMBIGUOUS	PROT	AGAP001264	0.278459	0.0635914	0.327456	0.195007
CATIONIC AMINO ACID TRANSPORTER CAT AMINO ACID TRANSPORTER	TRP	AGAP001265
ADAPTER RELATED COMPLEX 1 BETA 1 SUBUNIT BETA ADAPTIN 1 ADAPTOR COMPLEX AP 1 BETA 1 SUBUNIT GOLGI ADAPTOR HA1/AP1 ADAPTIN BETA SUBUNIT CLATHRIN ASSEMBLY COMPLEX 1 BETA LARGE CHAIN	D	AGAP001267			0.216936
UNKNOWN	U	AGAP001268	0.262744		0.227599	-0.321541
ZINC FINGER	D	AGAP001269	0.549104	1.01057	0.495556	0.914485
UNKNOWN	D	AGAP001270	-0.310216	-0.309949	-0.286584	-1.04676
UNKNOWN	D	AGAP001271	-0.148905	0.278614		0.464422
NEDD4 BINDING 1 N4BP1 FRAGMENT	D	AGAP001272	1.04709
IMPORTIN ALPHA SUBUNIT KARYOPHERIN ALPHA SUBUNIT	TRP	AGAP001273	0.233815	-0.297574	0.552696	-0.294787
40S RIBOSOMAL S15 RIG	RTT	AGAP001274		-0.41516		-0.220838
UNKNOWN	U	AGAP001275	-0.274104
AMBIGUOUS	D	AGAP001276	1.25337	1.28188	0.631272
SHORT COILED COIL	D	AGAP001277	-0.113296	0.218169	0.441443
CYSTEINE RICH HYDROPHOBIC	D	AGAP001278		1.71232
SERINE/THREONINE PHOSPHATASE EC3.1.3.16	D	AGAP001279	0.670821	0.45778	0.52242
INWARD RECTIFIER POTASSIUM CHANNEL POTASSIUM CHANNEL INWARDLY RECTIFYING SUBFAMILY J MEMBER INWARD RECTIFIER K+ CHANNEL	TRP	AGAP001280	0.430673	-0.0863899	0.666601
		AGAP001281	0.590645	0.525486	0.579821	-0.47823
INWARD RECTIFIER POTASSIUM CHANNEL POTASSIUM CHANNEL INWARDLY RECTIFYING SUBFAMILY J MEMBER INWARD RECTIFIER K+ CHANNEL	TRP	AGAP001283	0.543617	0.196809	0.37477	0.913854
INWARD RECTIFIER POTASSIUM CHANNEL POTASSIUM CHANNEL INWARDLY RECTIFYING SUBFAMILY J MEMBER INWARD RECTIFIER K+ CHANNEL	TRP	AGAP001284	0.539106	-0.287047	0.727749	-1.67327
UNKNOWN	U	AGAP001285	-0.204463	-0.272452	-0.179509
UNKNOWN	U	AGAP001286	0.452663	-0.333772	0.353962	-0.842824
BAND 4 1	CS	AGAP001287	0.308861	0.464174	0.57025	-0.617532
ACTIVATOR 1.140 KDA SUBUNIT REPLICATION FACTOR C LARGE SUBUNIT A1.140 KDA SUBUNIT RF C 140 KDA SUBUNIT ACTIVATOR 1 LARGE SUBUNIT BINDING	RTT	AGAP001290	0.139936	0.176154	0.364715
ZINC FINGER ZIC ZINC FINGER OF THE CEREBELLUM	D	AGAP001291	0.811763	0.861963	0.65739	0.400769
UNKNOWN	U	AGAP001292
MUS MUSCULUS ADULT MALE TESTIS CDNA PRODUCT:	D	AGAP001293	-0.589742	-0.474314
ZINC FINGER	U	AGAP001294	-0.723174	-0.531952	-0.85021
THYROID RECEPTOR INTERACTING 12 TRIP12;	U	AGAP001296	0.246439	0.373243	0.449342	0.51197
MITOCHONDRIAL CARRIER	REDOX/STRESS/MIT	AGAP001297	-0.760843	-0.541149	-1.20059	-0.56832
UNKNOWN	RTT	AGAP001298	0.558733	0.378372	0.39182
		AGAP001299	-0.543869	-0.359087		0.108392
UNKNOWN	U	AGAP001300	0.129036	0.183412	0.0793358	-0.537559
UNKNOWN	U	AGAP001301
AMBIGUOUS	D	AGAP001302	-0.348076	-0.233331	0.501802
UNKNOWN;	U	AGAP001303	-0.229231	1.03244	0.0982589	0.777694
UNKNOWN	U	AGAP001304
ARP2/3 COMPLEX 20 KDA SUBUNIT P20 ARC ACTIN RELATED 2/3 COMPLEX SUBUNIT 4	CS	AGAP001306	-0.169003	0.0427989	-0.275287	-0.203767
UBIQUITIN FUSION DEGRADATION 1 HOMOLOG UB FUSION 1	D	AGAP001307	-0.246274	-0.185577	-0.0656033
UNKNOWN	U	AGAP001308		-0.134187	-0.139768
UNKNOWN	U	AGAP001309	0.34825
S ISOPRENYLCYSTEINE O METHYLTRANSFERASE EC2.1.1.100 ISOPRENYLCYSTEINE CARBOXYLMETHYLTRANSFERASE PRENYLCYSTEINE CARBOXYL METHYLTRANSFERASE PCCMT PRENYLATED CARBOXYL METHYLTRANSFERASE PPMT FARNESYL CYSTEINE CARBOXYL METHYLTRANSFERASE FCMT	D	AGAP001310		-0.271109	-0.225837
		AGAP001311		0.322813	0.217359
SUCCINYL COA LIGASE [GDP FORMING] ALPHA CHAIN MITOCHONDRIAL PRECURSOR EC6.2.1.4 SUCCINYL COA SYNTHETASE ALPHA CHAIN SCS ALPHA	D	AGAP001312	-0.286081	-0.388019	-0.148967	0.413212
SMOOTH MUSCLE	CS	AGAP001313	0.313161	0.250099		0.30853
UNKNOWN	D	AGAP001314	0.37014	0.361333	0.647883
TROPOMYOSIN	CS	AGAP001315	0.0173102	0.103737	-0.108342	0.523584
		AGAP001316	1.16099	0.973647	0.875188	0.734698
3 KETOACYL COA THIOLASE PEROXISOMAL PRECURSOR EC2.3.1.16 BETA KETOTHIOLASE ACETYL COA ACYLTRANSFERASE PEROXISOMAL 3 OXOACYL COA THIOLASE	D	AGAP001318	-0.120162	-0.147717	-0.0826743
UNKNOWN	U	AGAP001319	0.54062	0.138247	0.546038
GOLGI APPARATUS 1 PRECURSOR GOLGI SIALOGLYCOPROTEIN MG 160 E SELECTIN LIGAND 1 ESL 1	D	AGAP001320
FLAVIN REDUCTASE EC1.5.1.30 FR NADPH DEPENDENT DIAPHORASE NADPH FLAVIN REDUCTASE FLR BILIVERDIN REDUCTASE B EC1.3.1.- 24 BVR B BILIVERDIN IX BETA REDUCTASE GREEN HEME BINDING GHBP	D	AGAP001321	-0.434158	-0.209028	-0.801572	-0.774488
CONSERVED OLIGOMERIC GOLGI COMPLEX COMPONENT 1	D	AGAP001322	-0.266448	-0.496154	-0.627936	-0.489984
UNKNOWN;	U	AGAP001323	-0.368957	0.113459	-0.288491	0.387358
UNKNOWN	U	AGAP001324	0.453323	0.572615	0.799592
PEROXIREDOXIN 5 MITOCHONDRIAL PRECURSOR EC_1.11.1.15 PRX V PEROXISOMAL ANTIOXIDANT ENZYME PLP THIOREDOXIN REDUCTASE THIOREDOXIN PEROXIDASE PMP20 ANTIOXIDANT ENZYME B166 AOEB166;	REDOX/STRESS/MIT	AGAP001325	0.458655	0.396521	0.511428	0.516913
AMBIGUOUS	D	AGAP001326		0.101598
TRANSCRIPTION INTERMEDIARY FACTOR 1 BETA TIF1 BETA TRIPARTITE MOTIF 28 KRAB 1	D	AGAP001328
UNKNOWN	U	AGAP001329
PRECURSOR	M	AGAP001330	-0.482387	-0.0580249
		AGAP001331	1.47609
		AGAP001332		-0.34771
ATP BINDING CASSETTE SUB FAMILY G MEMBER	TRP	AGAP001333	0.419089	0.19824	0.516172	-0.486183
UNKNOWN	U	AGAP001334	-0.11223	0.0403102	0.248052	0.519821
DYNEIN LIGHT CHAIN	CS	AGAP001335	0.27114	0.202448	0.487623	0.384858
AMBIGUOUS	TRP	AGAP001336			1.97218
UNKNOWN	U	AGAP001337
ATP DEPENDENT HELICASE	RTT	AGAP001338	-0.417575	-0.480376	0.1318	-0.381586
UNKNOWN	U	AGAP001339
BLEOMYCIN HYDROLASE EC3.4.22.40 BLM HYDROLASE BMH BH	M	AGAP001340	-0.0973481	-0.287124	-0.373009	-0.234977
BLEOMYCIN HYDROLASE EC3.4.22.40 BLM HYDROLASE BMH BH	M	AGAP001341	0.00906883	-0.154343	0.285823	0.275283
UNKNOWN	U	AGAP001342		0.334284
UNKNOWN	U	AGAP001343	0.333097
T BOX TRANSCRIPTION FACTOR T BOX	RTT	AGAP001344	0.993626	1.00472	1.88819
Hemocyanin	I	AGAP001345
		AGAP001346	0.297511	0.511128	-0.540053	0.51747
DGCR14 DIGEORGE SYNDROME CRITICAL REGION 14	D	AGAP001347	-0.159942	-0.168375	-0.0716397
RECEPTOR	U	AGAP001348	0.697898	1.11249
CLLL6	U	AGAP001349	0.501476	0.465759	0.747317	0.638896
		AGAP001350
UNKNOWN	U	AGAP001351	0.905912	0.905072	1.25557	0.61031
UNKNOWN	D	AGAP001352	-0.154725	-0.813893	-0.388227	-0.86925
		AGAP001353
UNKNOWN	U	AGAP001354
UNKNOWN	U	AGAP001355	-1.25575
ESTERASE	TRP	AGAP001356	-1.17386	-0.570766	-0.614608
BETA CATENIN 1 NUCLEAR ASSOCIATED NAP	D	AGAP001357		-0.226253	0.328304	-0.555189
UNKNOWN	TRP	AGAP001358
UNKNOWN;	D	AGAP001360	0.469364	0.270397	0.959368
WD REPEAT 4	U	AGAP001361	-0.254348	-0.359683	-0.296569	-0.540748
WD REPEAT WDC146	D	AGAP001362	-0.186815		0.148558	0.470227
UNKNOWN	U	AGAP001363	1.09208	0.881805	0.625476	-1.22848
BM 002	D	AGAP001364	-0.236347	-1.07201	-0.226585
SERINE PROTEASE GD PRECURSOR EC3.4.21.- GASTRULATION DEFECTIVE	PROT	AGAP001365	-0.529107	-0.332357	-0.224147	-0.356453
UNKNOWN	U	AGAP001366		-0.187763	0.440966	0.674986
GALACTOSYLGALACTOSYLXYLOSYLPROTEIN 3 BETA GLUCURONOSYLTRANSFERASE EC2.4.1.135 BETA 1 3 GLUCURONYLTRANSFERASE GLUCURONOSYLTRANSFERASE GLCAT UDP BETA 1 3 GLUCURONYLTRANSFERASE GLCUAT	D	AGAP001367	-0.837423
UNKNOWN	U	AGAP001368	-0.189702	0.269001	-0.178859	0.484995
AMBIGUOUS	PROT	AGAP001369	0.762511	-1.37102
UNKNOWN	U	AGAP001370	-0.432238	0.605705	0.943163
PROBABLE D TYROSYL TRNA TYR DEACYLASE EC3.1.-.-	D	AGAP001371	-0.258297	0.188068	0.279656
UNKNOWN	U	AGAP001372	-0.549965	0.102638	-0.782746	0.433614
INHIBITOR OF GROWTH 1	D	AGAP001373	-0.340709	-0.219771	-0.252464
UNKNOWN	U	AGAP001374	-0.832188	-0.428735	-1.20852	-0.613662
SRPN12	I	AGAP001375	-0.719028	-0.682193	-0.559037
SRPN17	I	AGAP001376	-0.225072	0.0654272
SRPN11	I	AGAP001377	-0.428827	-0.262599	-0.0972813	-0.5304
UNKNOWN	D	AGAP001379
EUKARYOTIC TRANSLATION INITIATION FACTOR 6 EIF 6 B4 INTEGRIN INTERACTOR CAB P27 BBP	RTT	AGAP001380	0.237269	0.160709	0.500075	-0.554234
LAMININ-EGF-LIKE	CS	AGAP001381	0.622034	-0.281877	-0.520651	-0.684248
DIURETIC HORMONE CLASS II PRECURSOR DIURETIC PEPTIDE DP DH 31	D	AGAP001382	-0.220119	-0.313831	-0.79566	-0.597337
CAMP DEPENDENT KINASE CATALYTIC SUBUNIT EC2.7.1.37 PKA C	D	AGAP001384	1.86856
		AGAP001386
UNKNOWN	U	AGAP001387	0.465568	0.254042	0.700422
DOUBLESEX	D	AGAP001388
T CELL LEUKEMIA HOMEOBOX HOMEOBOX HOX	D	AGAP001389			1.15637
UNKNOWN	D	AGAP001390	1.03274	1.17182	-0.490381
TETRACYCLINE TRANSPORTER	TRP	AGAP001391	0.626167	0.563349	0.631428
UNKNOWN	U	AGAP001392		-0.200036	-0.738284	-0.95249
UNKNOWN	D	AGAP001393	0.0233706	0.450736	0.899391
SYNAPTOSOMAL ASSOCIATED SNAP	TRP	AGAP001394	-0.391021	-0.491051
SERINE PROTEASE	PROT	AGAP001395
AMBIGUOUS	D	AGAP001396	-0.148836	-0.0788411	-0.182292	-0.374814
		AGAP001397	-0.347204	-0.417567	-0.524892	-0.900326
		AGAP001398	-0.516084	-0.386767	-1.34203	-0.760734
COATOMER BETA SUBUNIT BETA COAT BETA COP	D	AGAP001399	0.239039		0.488339	1.05976
UNKNOWN	D	AGAP001400	0.457412	0.126849	0.544468	-0.521795
OPA3	U	AGAP001401	0.0935002	0.282051	0.614078	-1.29627
UNKNOWN	U	AGAP001402	0.980213	1.03786	1.04657	-0.377888
		AGAP001403	-0.179746	-0.170611	-0.349181	-0.526467
POLYMERASE ETA	RTT	AGAP001404	-0.244723	0.174292	0.52088
		AGAP001405		2.41982
		AGAP001406		-0.178574	0.352917
26S PROTEASE REGULATORY SUBUNIT	D	AGAP001407		-0.145749	0.0125583	-0.368678
60S RIBOSOMAL L35	RTT	AGAP001408		-0.0423641	0.471473	0.224411
PHEROMONE BINDING RELATED PRECURSOR PBPRP ODORANT BINDING OS	CSR	AGAP001409	-0.165838	-0.362255
UNKNOWN	U	AGAP001410
UNKNOWN	U	AGAP001411	0.748152	0.666945	0.228205	0.767841
HEDGEHOG PRECURSOR [CONTAINS: HEDGEHOG N PRODUCT; HEDGEHOG C PRODUCT]; Hedgehog HH protein homolog (Fragment). [Source:Uniprot/SPTREMBL;Acc:Q9TX30]	PROT	AGAP001412	0.352042	0.45752
		AGAP001413	-0.519617	-0.563826	-0.896212
UNKNOWN	U	AGAP001414	-0.226565	-0.462038	-0.155122	-0.31357
PRECURSOR	D	AGAP001415	-0.505235
UNKNOWN	D	AGAP001416	0.583287	0.303985	0.824287	-0.694742
BRAIN 44	D	AGAP001417	0.241891	0.267638	0.202373	0.612366
UNKNOWN	U	AGAP001418	0.22596	0.132495	0.743744	0.33274
BINDING INTERACTING;	RTT	AGAP001419	0.375402	-0.0509702	0.0936127
PHOSPHOGLYCERATE MUTASE EC5.4.2.1 EC5.4.2.- 4 EC3.1.-.- 3 13 PHOSPHOGLYCERATE MUTASE ISOZYME PGAM BPG DEPENDENT PGAM	D	AGAP001420	-0.154776	0.234161	0.0635961	0.457557
REPLICATION A 70 KDA DNA BINDING SUBUNIT RP A RF A REPLICATION FACTOR A 1 SINGLE STRANDED DNA BINDING	RTT	AGAP001421	0.207307	0.11326	0.257596
UNKNOWN	U	AGAP001422	0.35017	0.249983	0.810103
BIFUNCTIONAL PURINE BIOSYNTHESIS PURH [INCLUDES: PHOSPHORIBOSYLAMINOIMIDAZOLECARBOXAMIDE FORMYLTRANSFERASE EC2.1.2.3 AICAR TRANSFORMYLASE ; IMP CYCLOHYDROLASE EC3.5.4.- 10 INOSINICASE IMP SYNTHETASE ATIC ]	M	AGAP001423	-0.466083	-0.173948	0.360568	0.139228
HEAT SHOCK HSP	REDOX/STRESS/MIT	AGAP001424		0.267037	0.779717	1.54492
SULFOTRANSFERASE	D	AGAP001425		-0.525523
RPII140 UPSTREAM	REDOX/STRESS/MIT	AGAP001426		-0.25022
UNKNOWN	D	AGAP001427
UNKNOWN	U	AGAP001428	-0.23157	-0.192576
UNKNOWN	U	AGAP001429	-0.322902	-0.507412
		AGAP001430	0.72847	0.856119	1.40219
UNKNOWN	U	AGAP001432	-0.205088	-0.280166	0.865212
CLIPD3	I	AGAP001433
GAMMA AMINOBUTYRIC ACID RECEPTOR SUBUNIT PRECURSOR GABA A RECEPTOR;	D	AGAP001434	0.788286	0.846619	0.933447	0.667071
UNKNOWN	U	AGAP001435	-0.383054	-0.925593	0.60109	0.520189
UNKNOWN;	U	AGAP001438	0.302964	0.273228	0.259821	0.346934
HEPARAN SULFATE 6 SULFOTRANSFERASE	D	AGAP001439
AMBIGUOUS	D	AGAP001440	-0.299922	-0.192576	-0.0477786	-0.234384
AMBIGUOUS	D	AGAP001441		0.124341	-0.227519
BRAIN	U	AGAP001442		-0.235307	0.493769	-0.294212
CYTOCHROME P450	REDOX/STRESS/MIT	AGAP001443
HEPARAN SULFATE 6 SULFOTRANSFERASE	D	AGAP001444	-0.443365
UNKNOWN	U	AGAP001445	0.726629		0.91683
5' AMP ACTIVATED KINASE GAMMA 1 SUBUNIT AMPK GAMMA 1 CHAIN AMPKG	REDOX/STRESS/MIT	AGAP001446	-0.556618
TRANSPORTER	TRP	AGAP001447		0.0554313	0.0230844	-0.636767
TWIST RELATED	D	AGAP001448
AMBIGUOUS	D	AGAP001449
AMBIGUOUS	CS	AGAP001450	-0.438398	0.328367	-0.53478
UNKNOWN	D	AGAP001451	1.26364	0.832978	1.56318
AMBIGUOUS	D	AGAP001452	-0.236489	-0.272586	0.437669
UNKNOWN	U	AGAP001453	-0.624947	-0.236587	1.16708	2.67022
UNKNOWN	U	AGAP001454	0.891325	0.129774		-0.133174
UNKNOWN;	U	AGAP001455	0.469771	0.354277	1.15477
NAD DEPENDENT DEACETYLASE SIRTUIN 6 EC3.5.1.- SIR2 6	M	AGAP001458	0.202439	-0.135447	0.573164	-0.351398
60S RIBOSOMAL L17;	RTT	AGAP001459	0.194727	-0.48867	0.0820833	-0.439349
HETEROGENEOUS NUCLEAR RIBONUCLEOPROTEIN M HNRNP M	RTT	AGAP001460	0.315636	0.222202	0.240632	0.58083
MEDULLOBLASTOMA ANTIGEN MU MB 50 4	D	AGAP001461			-0.422012
UNKNOWN	U	AGAP001462	-0.198345		-0.522157
AMBIGUOUS	D	AGAP001463	-0.357509	-0.285698		-0.613741
AMBIGUOUS	RTT	AGAP001464	-0.237375	0.732852	-1.65765
UNKNOWN	U	AGAP001466	-0.539546	-0.499888	-0.276398
UNKNOWN;	U	AGAP001467
NIEMANN PICK C1 PRECURSOR	D	AGAP001468	-0.765042	0.470158
LIPRIN ALPHA TYROSINE PHOSPHATASE RECEPTOR TYPE F POLYPEPTIDE INTERACTING ALPHA PTPRF INTERACTING ALPHA	D	AGAP001469	-0.373712	-0.518231	-0.0782151
UNKNOWN	U	AGAP001470	0.426326		0.263097
3 PHOSPHOINOSITIDE DEPENDENT KINASE 1 EC2.7.1.37	D	AGAP001471	0.60278	0.68918	0.529548	0.820916
		AGAP001472	0.500026	0.446991	0.67026	0.628052
ACETYL COENZYME A SYNTHETASE EC6.2.1.1 ACETATE COA LIGASE ACYL ACTIVATING ENZYME ACETYL COA SYNTHETASE ACS ACECS	M	AGAP001473	0.547355
DROMYOSUPPRESSIN PRECURSOR TDVDHVFLRFAMIDE	D	AGAP001474	-0.266573	-0.141447	-0.432812
UNKNOWN;	U	AGAP001475	-0.607694	0.29104	-0.830866
INNEXIN	CS	AGAP001476		0.216498	0.631522
INNEXIN	CS	AGAP001477	-0.497149	-0.87198	-1.03857	-0.940092
GLUTAMATE [NMDA] RECEPTOR SUBUNIT EPSILON PRECURSOR N METHYL D ASPARTATE RECEPTOR SUBTYPE	TRP	AGAP001478		0.586202	-0.655979
UNKNOWN	U	AGAP001480	0.0687176	-0.0520643	0.0202465	-0.693818
BIOTIN LIGASE EC6.3.4.- BIOTIN APO LIGASE [INCLUDES: BIOTIN [METHYLMALONYL COA CARBOXYTRANSFERASE] LIGASE EC6.3.4.9 ; BIOTIN [PROPIONYL COA CARBOXYLASE [ATP HYDROLYZING]] LIGASE EC6.3.-.- 4 10 HOLOCARBOXYLASE SYNTHETASE HCS ; BIOTIN [METHYLCROTONOYL CO	D	AGAP001481
RAF PROTO ONCOGENE SERINE/THREONINE KINASE EC2.7.1.37	D	AGAP001482
PAIRED BOX PAX	D	AGAP001483		-0.422892
ADAPTER RELATED COMPLEX 3 MU SUBUNIT CLATHRIN COAT ASSEMBLY AP47 HOMOLOG CLATHRIN COAT ASSOCIATED AP47 HOMOLOG GOLGI ADAPTOR AP 1.47 KDA HOMOLOG HA1.47 KDA SUBUNIT HOMOLOG CLATHRIN ASSEMBLY ASSEMBLY COMPLEX 1 MEDIUM CHAIN HOMOLOG	D	AGAP001484	-0.264265	-0.200235	0.0825904
NOSE RESISTANT TO FLUOXETINE 6 PRECURSOR NRF 6	D	AGAP001485	0.536999	0.468099	0.406622	-0.805675
PA PB P	U	AGAP001486	-0.376181	0.38932	0.641935
INNEXIN;	CS	AGAP001487	-0.232348	-0.508582	-0.556843	-1.39561
UNKNOWN;	U	AGAP001488	0.813175	0.303965
UNKNOWN	U	AGAP001490	0.0885127	-0.0495264	0.386413	0.633408
LEUCINE RICH REPEAT 2	D	AGAP001491		-0.00647754	-0.159513	-0.4382
UNKNOWN	U	AGAP001492	-0.362007
		AGAP001493
HOMEOBOX UNC 4 4;	RTT	AGAP001495
AMBIGUOUS;	D	AGAP001496	-0.613306	-0.413599	-0.736047	-0.34288
ALPHA ACTININ ALPHA ACTININ F ACTIN CROSS LINKING	CS	AGAP001497	0.87983	0.44542	0.151261	-0.358446
AMBIGUOUS	D	AGAP001498		0.223798
UNKNOWN	D	AGAP001499	-0.137915	-0.39219
UNKNOWN	U	AGAP001500	-0.577253	0.162789
SENESCENCE MARKER 30 SMP 30 REGUCALCIN RC	D	AGAP001501		0.22981	0.206754	0.203311
10 KDA HEAT SHOCK PROTEIN MITOCHONDRIAL HSP10.10 KDA CHAPERONIN CPN10	REDOX/STRESS/MIT	AGAP001502	-0.389782	-0.277119	0.0754017	0.159836
UNKNOWN	PROT	AGAP001503
AMBIGUOUS	D	AGAP001504	0.440179	0.333619	0.554416
TRANSMEMBRANE EMP24 DOMAIN CONTAINING 5 PRECURSOR;	TRP	AGAP001505	-0.523858	-0.273837	-0.270376	0.0775663
GUANINE NUCLEOTIDE BINDING G I /G S /G T BETA SUBUNIT TRANSDUCIN BETA CHAIN	D	AGAP001506	-0.758987	-0.1186	-1.21846	-1.5771
PROCOLLAGEN LYSINE 2 OXOGLUTARATE 5 DIOXYGENASE PRECURSOR EC1.14.11.4 LYSYL HYDROXYLASE	M	AGAP001507	0.383291		0.579013
UNKNOWN	U	AGAP001508	-0.719877	0.668802	-1.16193	-0.864851
LORICRIN	D	AGAP001509
UNKNOWN;	U	AGAP001510		-2.03986
UNKNOWN;	D	AGAP001511	-0.559597		-0.749454
GLUTAMATE CYSTEINE LIGASE CATALYTIC SUBUNIT EC6.3.2.2 GAMMA GLUTAMYLCYSTEINE SYNTHETASE GAMMA ECS GCS HEAVY CHAIN	D	AGAP001512	0.897386	1.18562	-0.0592764
KELCH	U	AGAP001513
UNKNOWN	D	AGAP001514	0.601046	-0.370525
UNKNOWN	U	AGAP001515	0.597519	0.643242		0.616547
UNKNOWN	U	AGAP001518	0.35075	0.184622	0.42522
U5 SMALL NUCLEAR RIBONUCLEOPROTEIN 200 KDA HELICASE EC3.6.1.-	M	AGAP001519		0.17319	0.370909	0.458343
AMBIGUOUS	D	AGAP001520	0.353525	0.0761603	0.271459	-0.191294
		AGAP001521	0.30118	0.0545706
AMBIGUOUS	D	AGAP001522		-0.414763		-0.827025
ATP BINDING CASSETTE SUB FAMILY A MEMBER ATP BINDING CASSETTE TRANSPORTER ATP BINDING CASSETTE	TRP	AGAP001523	-0.568481	-0.42701	-0.290194
		AGAP001524	0.722389	1.70905
UNKNOWN	U	AGAP001525	0.228823
AMBIGUOUS	D	AGAP001526	0.184679	-0.0482112	0.477103	0.396812
GOLGI SPECIFIC BREFELDIN A RESISTANCE GUANINE NUCLEOTIDE EXCHANGE FACTOR 1 BFA RESISTANT GEF 1	TRP	AGAP001527	0.283525	0.198806
HOMOLOG	U	AGAP001528	-0.179056		0.14876
NUCLEOLAR FAMILY A MEMBER 1	D	AGAP001529	0.602089	0.293986	0.409823	0.288504
UNKNOWN	D	AGAP001530	-0.699677		-0.649332
TRANSPORTER	TRP	AGAP001531	0.537031		0.498761	-2.31693
GONADOTROPIN RELEASING HORMONE RECEPTOR GNRH RECEPTOR GNRH R	D	AGAP001532
AMBIGUOUS	D	AGAP001533	0.548711	0.615049
UNKNOWN	U	AGAP001534	0.364189		-1.44185
UNKNOWN	D	AGAP001535
UNKNOWN;	D	AGAP001536	0.953778	0.999235
AMBIGUOUS	D	AGAP001537	0.152484
POLYADENYLATE BINDING POLY A BINDING PABP	RTT	AGAP001538
HISTONE ACETYLTRANSFERASE	M	AGAP001539	0.339455	0.286379	0.659575
		AGAP001541	-0.466917	-0.139616	-0.551867
		AGAP001542
UNKNOWN	U	AGAP001543		-0.686721
TRIPARTITE MOTIF 37;	D	AGAP001544	0.292149	0.267661	0.715965	-0.418694
60S RIBOSOMAL L24	RTT	AGAP001545	-0.30999	-0.0256932		-0.493609
GLUCOSE DEHYDROGENASE [ACCEPTOR] PRECURSOR EC1.1.99.10 [CONTAINS: GLUCOSE DEHYDROGENASE [ACCEPTOR] SHORT PROTEIN]	TRP	AGAP001546	-0.266558	0.632192	-2.45834
UNKNOWN	U	AGAP001548	-0.174234	-0.141672	0.00166923	-0.141667
UNKNOWN	RTT	AGAP001549	-0.0953347	-0.287637	0.125189	-0.184196
SODIUM DEPENDENT MULTIVITAMIN TRANSPORTER NA + DEPENDENT MULTIVITAMIN TRANSPORTER	TRP	AGAP001550	-1.31735	-0.478528	-1.33583	-0.469942
		AGAP001551	-0.0303681	-0.135647	0.477178
UNKNOWN	U	AGAP001552
UNKNOWN	U	AGAP001553	-0.674245	-0.0178861
FBN34	I(FBN)	AGAP001554	1.03663	0.976715	-0.595521
ZINC FINGER	D	AGAP001555	0.257597	0.241949	-0.0292129
ODORANT BINDING	CSR	AGAP001556		-0.147053
SOLUTE CARRIER FAMILY 12 MEMBER BUMETANIDE SENSITIVE SODIUM POTASSIUM CHLORIDE COTRANSPORTER NA K CL SYMPORTER	TRP	AGAP001557	1.19829	1.21484
GONADOTROPIN RELEASING HORMONE RECEPTOR GNRH RECEPTOR GNRH R	D	AGAP001558
UNKNOWN	U	AGAP001559	1.93891	0.580927
HOMEOBOX	RTT	AGAP001560	0.637795	0.127868	0.617543	1.92485
AMBIGUOUS	D	AGAP001561	1.15809	0.442751	-0.890087
G COUPLED RECEPTOR	D	AGAP001562
GLYCEROL KINASE EC2.7.1.30 ATP:GLYCEROL 3 PHOSPHOTRANSFERASE GLYCEROKINASE GK	M	AGAP001563	0.143858	0.342705	0.26927
AMBIGUOUS	M	AGAP001564
YL 1 TRANSCRIPTION FACTOR 1	RTT	AGAP001565			1.06375
UNKNOWN	U	AGAP001566
AMBIGUOUS	CS	AGAP001568
MYOSIN LIGHT CHAIN	CS	AGAP001569	0.214994	-0.147699	-0.317122
MICROTUBULE ASSOCIATED TAU NEUROFIBRILLARY TANGLE PAIRED HELICAL FILAMENT TAU PHF TAU	CS	AGAP001570	-0.327206	0.561088		-1.22712
UNKNOWN	U	AGAP001572
GTP BINDING RHO	D	AGAP001573	-0.166462
AMBIGUOUS; Hypothetical protein 4F11.5. [Source:Uniprot/SPTREMBL;Acc:Q8T5L1]	U	AGAP001576	1.54543	0.863541		-0.946248
FOXO orthologue? FORK HEAD DOMAIN TRANSCRIPTION FACTOR AFX1 FORKHEAD BOX O4	D	AGAP001577	-0.458511		0.402391	0.426755
UNKNOWN	U	AGAP001578
AMBIGUOUS; Hypothetical protein 4F11.7. [Source:Uniprot/SPTREMBL;Acc:Q8T5K9]	U	AGAP001579
UNKNOWN	U	AGAP001580	-0.403018	-1.13516
UNKNOWN	U	AGAP001581
WISKOTT ALDRICH SYNDROME FAMILY MEMBER WASP FAMILY MEMBER WAVE VERPROLIN HOMOLOGY DOMAIN CONTAINING; Putative cytoskeletal regulator. [Source:Uniprot/SPTREMBL;Acc:Q8STG5]	CS	AGAP001582	-0.849237	-0.364027	-0.395493	-0.995817
UNKNOWN	U	AGAP001583			-0.514841
U1 SMALL NUCLEAR RIBONUCLEOPROTEIN C U1 SNRNP C U1C U1 C	D	AGAP001584	-0.125723	-0.230531	-0.127975	-0.279355
THYMIDINE KINASE 2 MITOCHONDRIAL PRECURSOR EC2.7.1.21 MT TK	M	AGAP001585	-0.0865614	0.0584914		-0.0381071
UNKNOWN	U	AGAP001586	0.392652	0.501938	1.04535	1.04562
VACUOLAR PROTON TRANSLOCATING ATPASE 116 KDA SUBUNIT A V ATPASE 116 KDA PROTON PUMP 116 KDA SUBUNIT 1	TRP	AGAP001587	0.716648	0.494703	0.907972
VACUOLAR PROTON TRANSLOCATING ATPASE 116 KDA SUBUNIT A V ATPASE 116 KDA PROTON PUMP 116 KDA SUBUNIT 1	TRP	AGAP001588	-0.452368	-0.46069	-0.447284	-0.242484
UNKNOWN	RTT	AGAP001589	-0.32708	-0.199906	0.040432
AMBIGUOUS	TRP	AGAP001590	-0.491836	0.204549		-1.65606
CADHERIN	CS	AGAP001591
RECEPTOR NK RECEPTOR NK TACHYKININ RECEPTOR	D	AGAP001592	3.70821
HOMEOBOX GOOSECOID; Putative transcription factor. [Source:Uniprot/SPTREMBL;Acc:Q8T5J6]	RTT	AGAP001593
AMBIGUOUS; Putative chitin binding protein. [Source:Uniprot/SPTREMBL;Acc:Q8T5J2]	D	AGAP001594	0.82168	0.964297	0.524415	0.885203
UNKNOWN	RTT	AGAP001595	-0.497045	-0.585805	-0.377162	-0.68986
UNKNOWN	U	AGAP001596
PERITROPHIN-LIKE	CS	AGAP001597	-0.0937441	0.681639
UNKNOWN	U	AGAP001598	0.907219	0.718617
UNKNOWN	U	AGAP001599	0.735828	0.831577	0.555295	0.355061
5' NUCLEOTIDASE PRECURSOR EC3.1.3.5 ECTO 5' NUCLEOTIDASE 5' NT CD73 ANTIGEN	D	AGAP001600	0.185564	0.158623	0.44098	0.720927
5' NUCLEOTIDASE PRECURSOR EC3.1.3.5 ECTO 5' NUCLEOTIDASE 5' NT CD73 ANTIGEN	D	AGAP001601		-0.16718	-0.469484	-0.42357
AMBIGUOUS	TRP	AGAP001602		-0.725503
AMBIGUOUS	REDOX/STRESS/MIT	AGAP001603	0.587189	0.406555	0.540436	0.465968
MYOTUBULARIN	D	AGAP001604	1.24015	0.738694
		AGAP001605
5 OXOPROLINASE EC3.5.2.9 5 OXO L PROLINASE PYROGLUTAMASE 5 OPASE	D	AGAP001606	0.681026	-0.470768	0.822479
UNKNOWN; Putative differentiation regulator. [Source:Uniprot/SPTREMBL;Acc:Q8T5H0]	D	AGAP001608	-0.301321	-0.15726	0.0239424
UNKNOWN	D	AGAP001609			-0.460691
UNKNOWN;	U	AGAP001610	-0.312537	-0.208969	-0.576261	0.392231
DIPHOSPHOMEVALONATE DECARBOXYLASE EC_4.1.1.33 MEVALONATE PYROPHOSPHATE DECARBOXYLASE MEVALONATE DIPHOSPHO DECARBOXYLASE;	D	AGAP001611	-0.16871	-0.114837
26S PROTEASE REGULATORY SUBUNIT	D	AGAP001612	-0.30515	-0.386942	-0.149311
THIOREDOXIN PRECURSOR	REDOX/STRESS/MIT	AGAP001613	0.239459	0.202148	0.196244	-0.505123
		AGAP001614	0.524598	-0.332102
UNKNOWN	U	AGAP001615	0.359454	-0.808447
AMBIGUOUS; AgCP14332. [Source:Uniprot/SPTREMBL;Acc:Q6VQR9]	U	AGAP001616	0.26596	-0.0572612	0.368535	0.413948
RAS RELATED RAB	D	AGAP001617	0.290619		0.252969	0.847966
HOMEOBOX	RTT	AGAP001618
HOMEOBOX	RTT	AGAP001619
UNKNOWN	U	AGAP001620
PROLINE SYNTHETASE CO TRANSCRIBED BACTERIAL HOMOLOG	D	AGAP001621	0.402997	0.515563	0.541192	0.430292
MYOSIN REGULATORY LIGHT CHAIN	CS	AGAP001622		0.015828	0.0420509	0.248137
SOD-Cu-Zn	I	AGAP001623	0.424184	-0.256819	0.967855	-0.762457
UNKNOWN	U	AGAP001624	0.439827	-0.0485426	0.697102	-0.0187818
UNKNOWN	U	AGAP001625		-0.473514
UNKNOWN	D	AGAP001626		0.796248	1.16243
LARGE NEUTRAL AMINO ACIDS TRANSPORTER SMALL SUBUNIT L TYPE AMINO ACID TRANSPORTER	TRP	AGAP001627	0.267498	-0.168622	0.628966	0.226629
CYSTINOSIN	TRP	AGAP001628	0.525509	-0.464878	0.786753	-0.670037
UNKNOWN	U	AGAP001629	-0.384403	-0.0803074	-0.685541
TRIOSEPHOSPHATE ISOMERASE EC5.3.1.1 TIM	M	AGAP001630	-0.169925		-0.54568
UNKNOWN	TRP	AGAP001631
BAND 4 1	CS	AGAP001632	0.7371	0.342433	0.444721	0.441144
MYOSIN MUSCLE	CS	AGAP001633	-0.313963	-0.234432	-0.353543
SODIUM DEPENDENT MULTIVITAMIN TRANSPORTER NA + DEPENDENT MULTIVITAMIN TRANSPORTER	TRP	AGAP001634
SODIUM DEPENDENT MULTIVITAMIN TRANSPORTER NA + DEPENDENT MULTIVITAMIN TRANSPORTER	TRP	AGAP001635	0.425819	0.602393	-0.920839
MICROTUBULE ASSOCIATED SERINE/THREONINE KINASE 1 EC_2.7.1.37 SYNTROPHIN ASSOCIATED SERINE/THREONINE KINASE;	D	AGAP001636	-0.566475
UNKNOWN	U	AGAP001637
UNKNOWN	U	AGAP001638		-1.01332	-0.475922	-0.392579
UNKNOWN	RTT	AGAP001639	-0.11055	0.164655	-0.49699
UNKNOWN	U	AGAP001640		-0.291135	-1.67124
AMBIGUOUS	RTT	AGAP001643			0.796615
NG NG DIMETHYLARGININE DIMETHYLAMINOHYDROLASE 1 EC3.5.3.18 DIMETHYLARGININASE 1 DIMETHYLARGININE DIMETHYLAMINOHYDROLASE 1 DDAHI DDAH 1	D	AGAP001644	0.26592	0.278393	0.759039
RNA BINDING	RTT	AGAP001645	0.417652	0.061356	0.445469	0.432984
UNKNOWN	U	AGAP001646	0.676766	0.0588646	-0.372079
UNKNOWN;	D	AGAP001647		-0.207545		-0.485735
CLIPB17	I	AGAP001648	-2.44074	-1.17893	-1.47948	-0.782627
GLUCOSYLCERAMIDASE PRECURSOR EC3.2.1.45 BETA GLUCOCEREBROSIDASE ACID BETA GLUCOSIDASE D GLUCOSYL N ACYLSPHINGOSINE GLUCOHYDROLASE	M	AGAP001649	-0.261553	-0.329922	-0.473037	-0.290868
AMBIGUOUS	D	AGAP001650			0.144339
26S PROTEASOME NON ATPASE REGULATORY SUBUNIT 13 26S PROTEASOME REGULATORY SUBUNIT S11 26S PROTEASOME REGULATORY SUBUNIT P40 5	D	AGAP001651		0.101747	0.163308	0.341503
TRIACYLGLYCEROL LIPASE GASTRIC PRECURSOR EC3.1.1.3 GASTRIC LIPASE GL	M	AGAP001652	-0.328727	0.290278	0.593106	0.380506
NADH UBIQUINONE OXIDOREDUCTASE 75 KDA SUBUNIT MITOCHONDRIAL PRECURSOR EC1.6.5.3 EC1.6.99.- 3 COMPLEX I 75KD CI 75KD	REDOX/STRESS/MIT	AGAP001653	0.125568	-0.0595987	0.102669	0.248021
UNKNOWN	U	AGAP001654	0.274228		0.22475	-0.665487
UNKNOWN	U	AGAP001655	0.0944117	-0.194895	-0.0972458	-0.4026
CGI 96 B 3	D	AGAP001656	0.18293		0.365824	-0.556487
Hemocyanin 2	I	AGAP001657		1.43669
UNKNOWN	U	AGAP001658
Hemocyanin 1	I	AGAP001659	-0.865992	-0.581724
DYNEIN HEAVY CHAIN DYNEIN HEAVY CHAIN	CS	AGAP001660
UNKNOWN	U	AGAP001661	-0.980392	-0.51986	-1.29059	-0.651439
		AGAP001662
CUTICLE; cuticular protein 1, RR-2 family [Source:Anopheles_symbol;Acc:CPR1]	CS	AGAP001664
CUTICLE; cuticular protein 2, RR-2 family [Source:Anopheles_symbol;Acc:CPR2]	CS	AGAP001665
CUTICLE; Cuticle protein (Fragment). [Source:Uniprot/SWISSPROT;Acc:Q17015]	CS	AGAP001666
CUTICLE; cuticular protein 2, RR-2 family [Source:Anopheles_symbol;Acc:CPR2]	CS	AGAP001667
CUTICLE; cuticular protein 5, RR-2 family [Source:Anopheles_symbol;Acc:CPR5]	CS	AGAP001668	1.50603	2.0604	1.46162
CUTICLE	CS	AGAP001669	-0.965858	-0.267309	-1.04279	-0.4629
TRANSLATION INITIATION FACTOR IF 2 MITOCHONDRIAL PRECURSOR IF 2MT IF 2 MT	REDOX/STRESS/MIT	AGAP001670			2.51444
FORKHEAD BOX	RTT	AGAP001671		-1.14886
DYNEIN HEAVY CHAIN DYNEIN HEAVY CHAIN	CS	AGAP001672
ANKYRIN;	D	AGAP001673	-0.829007	-0.243422	-1.4305	0.755303
UNKNOWN	D	AGAP001674
		AGAP001675	-0.428084	-1.35483	-0.995902
ACTIN	CS	AGAP001676	0.290502	0.250612	0.375647	0.504903
CYCLIN	D	AGAP001677	-0.263998	0.0482839	-0.63521
AMBIGUOUS	TRP	AGAP001678	-0.38326	-0.402264	-0.797709
UNKNOWN	U	AGAP001679	0.815143	0.674942	-0.743302
AMBIGUOUS; Predicted protein. [Source:Uniprot/SPTREMBL;Acc:Q4JSB5]	U	AGAP001680
UBIQUITIN CONJUGATION FACTOR E4 A	D	AGAP001681	0.573433	0.435093	0.114267
AMBIGUOUS	REDOX/STRESS/MIT	AGAP001682	0.246654	-0.361495	-0.498086
CALCIUM/CALMODULIN DEPENDENT KINASE TYPE II CHAIN EC_2.7.1.123 CAM KINASE II CHAIN CAM KINASE II SUBUNIT CAMK II SUBUNIT;	D	AGAP001683	-0.56596	0.194588	-0.907104	0.724219
ALKALINE PHOSPHATASE PRECURSOR EC3.1.3.1	D	AGAP001684	-0.925487		-1.66635
NUCLEAR PORE COMPLEX NUP107 NUCLEOPORIN NUP107.107 KDA NUCLEOPORIN;	D	AGAP001685		-0.248837	0.582668	-0.329411
U6 SNRNA ASSOCIATED SM LSM1	D	AGAP001686	-0.0983691
AMBIGUOUS	D	AGAP001687	0.77791		-0.0413414
EXOSTOSIN EC2.4.1.224 EC2.4.1.- 225 GLUCURONOSYL N ACETYLGLUCOSAMINYL PROTEOGLYCAN/N ACETYLGLUCOSAMINYL PROTEOGLYCAN 4 ALPHA N ACETYLGLUCOSAMINYLTRANSFERASE MULTIPLE EXOSTOSES	D	AGAP001688		0.528329
UNKNOWN	U	AGAP001690	-1.17004	-0.718552	-2.31126	-1.31792
EXOCYST COMPLEX COMPONENT SEC8	D	AGAP001694			-0.997821
PA PB P	U	AGAP001695
UNKNOWN	D	AGAP001696
PROTEASOME SUBUNIT BETA TYPE 3 EC3.4.25.1 PROTEASOME THETA CHAIN PROTEASOME CHAIN 13 PROTEASOME COMPONENT C10 II	PROT	AGAP001697	0.196184	0.172207	0.286329	-0.339303
UNKNOWN	U	AGAP001698
UNKNOWN	DIG	AGAP001699	-0.383126	0.233779	-0.574763
UNKNOWN	RTT	AGAP001700	0.679551	0.56177	0.573457	1.03439
UBIQUITIN	D	AGAP001701		-0.133436	0.433026	-0.158107
UNKNOWN	U	AGAP001702	-0.454165		-0.280811
ADAPTER RELATED COMPLEX 1 SIGMA SUBUNIT SIGMA ADAPTIN ADAPTOR COMPLEX AP 1 SIGMA SUBUNIT GOLGI ADAPTOR HA1/AP1 ADAPTIN SIGMA SUBUNIT CLATHRIN ASSEMBLY COMPLEX 1 SIGMA SMALL CHAIN SIGMA SUBUNIT OF AP 1 CLATHRIN	TRP	AGAP001703	0.0646813	-0.0109433		1.31013
ISOPENTENYL DIPHOSPHATE DELTA ISOMERASE 1 EC5.3.3.2 IPP ISOMERASE 1 ISOPENTENYL PYROPHOSPHATE ISOMERASE 1 IPPI1	M	AGAP001704	-0.228028	-0.259103	0.283033
UNKNOWN	CS	AGAP001705	0.633186		1.36096
UNKNOWN	U	AGAP001706	0.706289	0.202158	1.00412	0.556754
SERINE PROTEASE GD PRECURSOR EC3.4.21.- GASTRULATION DEFECTIVE	PROT	AGAP001707	-0.301446	-0.482624
UNKNOWN;	U	AGAP001708	1.98671	1.67682
		AGAP001710	2.60848
NADH UBIQUINONE OXIDOREDUCTASE 23 KDA SUBUNIT MITOCHONDRIAL PRECURSOR EC1.6.5.3 EC1.6.99.- 3 COMPLEX I 23KD CI 23KD TYKY SUBUNIT	REDOX/STRESS/MIT	AGAP001711	-0.687134	-0.372062	-0.789962	-0.492312
ARP2/3 COMPLEX 21 KDA SUBUNIT P21 ARC	CS	AGAP001712	-0.557082	-0.726015	-0.683105	-0.487775
ACYL COA DESATURASE EC1.14.19.1 STEAROYL COA DESATURASE FATTY ACID DESATURASE DELTA 9 DESATURASE	D	AGAP001713	-0.608044	-0.480148	-0.286549	0.514434
METHYLGLUTACONYL COA HYDRATASE MITOCHONDRIAL PRECURSOR EC4.2.1.18 AU SPECIFIC RNA BINDING ENOYL COA HYDRATASE AU BINDING COA HYDRATASE	M	AGAP001715		0.301249
TSUP1 - SOCS	I	AGAP001716
AMBIGUOUS; Predicted protein. [Source:Uniprot/SPTREMBL;Acc:Q4JSA8]	U	AGAP001717	-1.39223	-0.711173	-1.41757
UNKNOWN	U	AGAP001718	-0.410282	-0.169991	0.000317328	-0.223833
UNKNOWN	U	AGAP001719	-0.392334	0.01153	-0.342725	-0.470983
AMBIGUOUS	D	AGAP001720		0.372964	-0.490266
TRANSLOCON ASSOCIATED PROTEIN ALPHA SUBUNIT PRECURSOR TRAP ALPHA SIGNAL SEQUENCE RECEPTOR ALPHA SUBUNIT SSR ALPHA	D	AGAP001721		-0.157377	-0.14405	0.154387
ESTERASE	REDOX/STRESS/MIT	AGAP001722		1.92072
ESTERASE PRECURSOR EC3.1.1.1 CARBOXYLIC ESTER HYDROLASE	REDOX/STRESS/MIT	AGAP001723
SPHINGOSINE 1 PHOSPHATE LYASE EC4.1.2.27 SP LYASE SPHINGOSINE 1 PHOSPHATE ALDOLASE	M	AGAP001724	-0.126351		-0.657061
AMBIGUOUS; Predicted protein. [Source:Uniprot/SPTREMBL;Acc:Q4JSA0]	D	AGAP001725	-0.11349	-0.444587	-0.592082	0.379221
FBN (RANK1)	I(FBN)	AGAP001726
DYSLEXIA SUSCEPTIBILITY 1 CANDIDATE GENE 1; Predicted protein. [Source:Uniprot/SPTREMBL;Acc:Q4JS98]	D	AGAP001727	0.90274	1.18178	0.819855
AMBIGUOUS; Predicted protein. [Source:Uniprot/SPTREMBL;Acc:Q4JS96]	U	AGAP001728
FARNESYLTRANSFERASE BETA SUBUNIT EC2.5.1.58 CAAX FARNESYLTRANSFERASE BETA SUBUNIT RAS PROTEINS PRENYLTRANSFERASE BETA FTASE BETA	D	AGAP001729	-0.494138	-0.341352	-0.237377
AMBIGUOUS	M	AGAP001730	0.274703		-0.104857
F BOX ONLY 11	D	AGAP001731	-0.346822	0.422066	1.03593
UNKNOWN	U	AGAP001732	-0.706159	-0.341686	-0.528776	-0.280179
EXOCYST COMPLEX COMPONENT SEC5	D	AGAP001733	-0.409004	-0.202683	-0.561121	-0.370261
NICASTRIN PRECURSOR	D	AGAP001734		-0.893529	-0.500439	-0.553265
UNKNOWN	U	AGAP001735
HISTONE DEACETYLASE 11 HD11	M	AGAP001736		0.257236	0.157564
MOLYBDENUM COFACTOR SYNTHESIS 3 MOLYBDOPTERIN SYNTHASE SULFURYLASE MPT SYNTHASE SULFURYLASE	D	AGAP001737		-0.291633		-0.794121
AMBIGUOUS	REDOX/STRESS/MIT	AGAP001738	0.0464598	-0.167829	0.349097	0.314239
		AGAP001739	-0.258166	-0.265707	0.173587	0.61188
NEUROGENIC DIFFERENTIATION FACTOR	D	AGAP001740	0.966786	1.10629
NEUROGENIC DIFFERENTIATION FACTOR	D	AGAP001741
UNKNOWN	U	AGAP001742
ESTROGEN RECEPTOR ER ESTRADIOL RECEPTOR ER ALPHA	D	AGAP001743
AMBIGUOUS	REDOX/STRESS/MIT	AGAP001744
26S PROTEASOME NON ATPASE REGULATORY SUBUNIT 1 26S PROTEASOME REGULATORY SUBUNIT RPN2 26S PROTEASOME REGULATORY SUBUNIT S1 26S PROTEASOME SUBUNIT P112;	D	AGAP001745	0.522277	0.459185	0.542478	0.825094
AMBIGUOUS	D	AGAP001746	0.507452	-0.0506428	0.113095	0.538266
AMBIGUOUS	D	AGAP001747	0.0806225			0.751066
CHITIN SYNTHASE	D	AGAP001748	0.969447	0.886326	0.810392
STROMAL CELL DERIVED FACTOR 2 1 PRECURSOR SDF2 1	D	AGAP001749	-0.250067	-0.270397	-0.449912	0.119565
UNKNOWN;	U	AGAP001750	1.03098	0.995528	1.52413	0.919986
AMBIGUOUS	D	AGAP001751	0.165714	0.245723	0.199032	0.234672
KINASE	D	AGAP001752	-1.62465	-0.0810763	-1.90993
15 HYDROXYPROSTAGLANDIN DEHYDROGENASE [NAD + ] EC1.1.1.141 PGDH	REDOX/STRESS/MIT	AGAP001753	-0.834849	-0.555332
NUCLEOPROTEIN TPR;	CS	AGAP001754	-0.169089	0.218829	0.00267808
AMBIGUOUS	TRP	AGAP001756
		AGAP001757		-1.02833
TRANSPORT SEC23 RELATED	TRP	AGAP001759	0.673273	0.680601	0.279291	0.13483
CALCIUM BINDING P22 CALCIUM BINDING CHP CALCINEURIN HOMOLOGOUS	D	AGAP001760	0.157344	0.0931703	0.279008	0.144484
AMBIGUOUS	D	AGAP001761	0.414506	0.57714	-0.528637
AMBIGUOUS	D	AGAP001762	0.937023	0.594564		0.782273
VERY LONG CHAIN ACYL COA SYNTHETASE EC6.2.1.- VERY LONG CHAIN FATTY ACID COA LIGASE	M	AGAP001763	0.504453	0.0807577	-0.230158	-0.251181
EC3.1.1.3	M	AGAP001764
AMBIGUOUS	D	AGAP001765	1.04903	1.05432
UNKNOWN;	D	AGAP001766	0.0477338	-0.735261
MITOCHONDRIAL PROCESSING PEPTIDASE BETA SUBUNIT MITOCHONDRIAL PRECURSOR EC3.4.24.64 BETA MPP P 52	REDOX/STRESS/MIT	AGAP001767	-0.579771	-0.169855
GAMMA INTERFERON INDUCIBLE LYSOSOMAL THIOL REDUCTASE PRECURSOR GAMMA INTERFERON INDUCIBLE IP 30;	D	AGAP001768	-1.09686	-0.244709	-0.562956	-0.409538
UNKNOWN	U	AGAP001769	0.892331	0.418482	-0.342106
RECEPTOR	D	AGAP001773	-0.325589		-1.15916
RECEPTOR	D	AGAP001774	-0.900003
CYSTIC FIBROSIS TRANSMEMBRANE CONDUCTANCE REGULATOR CFTR CAMP DEPENDENT CHLORIDE CHANNEL ATP BINDING CASSETTE TRANSPORTER SUB FAMILY C MEMBER 7;	TRP	AGAP001775
UNKNOWN;	U	AGAP001776	0.114182
MULTIDRUG RESISTANCE ASSOCIATED	TRP	AGAP001777	0.715481		-0.326459	0.732831
MPV17	D	AGAP001778	0.411985	-1.15622	0.586344
UNKNOWN;	U	AGAP001779	0.605118		1.036
UBIQUITIN LIGASE EC6.3.2.- HYPERPLASTIC DISCS	D	AGAP001780	0.495145
ZINC FINGER	U	AGAP001781
MONOCARBOXYLATE TRANSPORTER MCT	TRP	AGAP001782	0.771902	0.902654
AMBIGUOUS	TRP	AGAP001783	0.268427	0.0524188	-0.158071
TRITHORAX GROUP OSA EYELID	D	AGAP001786		0.155872	0.335686	0.248522
NOS	REDOX/STRESS/MIT	AGAP001787		-0.0874305	0.25835	-1.23696
UNKNOWN	U	AGAP001788	-0.304173	-0.28902	0.32732	-0.340443
		AGAP001789	-0.597244	-0.456098		-0.554583
SERINE/THREONINE KINASE PAK EC2.7.1.37 P21 ACTIVATED KINASE PAK	D	AGAP001790
ENDOTHELIN CONVERTING ENZYME 1	PROT	AGAP001791	0.498625	0.33818	-0.372533	1.46708
AMBIGUOUS	D	AGAP001792	0.28218	0.140501	0.583314
SERINE/THREONINE KINASE EC2.7.1.37	D	AGAP001793	0.387377	0.451543
CENTROSOME ASSOCIATED ZINC FINGER FRAGMENT	CS	AGAP001794	-0.503876	-0.299716
MORTALITY FACTOR 4 MORF RELATED GENE TRANSCRIPTION FACTOR;	D	AGAP001795	0.118873		0.705593	-0.785279
UNKNOWN	U	AGAP001796	0.206658
TROPOMYOSIN	CS	AGAP001797	0.136703	0.277505	0.391587	0.615557
LOW DENSITY LIPOPROTEIN RECEPTOR	PROT	AGAP001798	-0.489639	-0.371531	-0.309235
TROPOMYOSIN	CS	AGAP001799	0.210584	-0.132368	0.245111	0.617978
SYNAPTOTAGMIN	TRP	AGAP001800		1.80659
AMBIGUOUS	D	AGAP001801	0.390399	-0.34968	-0.101211
TRANSMEMBRANE GTPASE EC3.6.5.-	D	AGAP001802	0.276893	0.253903	0.265561	-1.01023
SPERMATID SPECIFIC T2 PRECURSOR;	D	AGAP001803	-0.423268	-0.150496	-0.767143	-0.541811
GLYCYLPEPTIDE N TETRADECANOYLTRANSFERASE EC2.3.1.97 PEPTIDE N MYRISTOYLTRANSFERASE MYRISTOYL COA:PROTEIN N MYRISTOYLTRANSFERASE NMT TYPE N MYRISTOYLTRANSFERASE	D	AGAP001804	-0.0991457	-0.114335	0.186479
60S RIBOSOMAL L13	RTT	AGAP001805		-0.167294	0.188028	-0.15763
PA 3 P	D	AGAP001806	1.2777	0.820026	0.97834
RELAXIN RECEPTOR 2 LEUCINE RICH REPEAT CONTAINING G COUPLED RECEPTOR 8 G COUPLED RECEPTOR AFFECTING TESTICULAR DESCENT	D	AGAP001807
AMBIGUOUS	REDOX/STRESS/MIT	AGAP001809
DNAJ HOMOLOG SUBFAMILY B MEMBER 12	REDOX/STRESS/MIT	AGAP001810	0.0731417	0.256348	-0.416662	-0.670192
UNKNOWN	U	AGAP001811	2.27966
UNKNOWN	D	AGAP001812
HISTONE H3	RTT	AGAP001813	-0.357465	-0.208025	0.115294	-0.140834
		AGAP001814	-0.757144
UNKNOWN	D	AGAP001815	-0.73329	-0.739451	-0.785308
UNKNOWN;	U	AGAP001816	1.18226	0.286061	-0.675326
UNKNOWN;	U	AGAP001817	-0.30365		-0.190897
UNKNOWN	U	AGAP001818	-0.254591	-0.316854	-0.247496
CHITIN-BINDING	CS	AGAP001819	-0.249193	-0.929938	-0.431614	-0.666269
TBP ASSOCIATED FACTOR 172 TAF 172 TAF II 170	D	AGAP001820			-0.638237
UNKNOWN	U	AGAP001821
UNKNOWN	U	AGAP001822
VACUOLAR ATP SYNTHASE SUBUNIT G EC3.6.3.14 V ATPASE G SUBUNIT VACUOLAR PROTON PUMP G SUBUNIT V ATPASE 13 KDA SUBUNIT	TRP	AGAP001823	-0.207078	0.276776		-0.0150283
UNKNOWN	U	AGAP001824		-0.561595	0.856875
		AGAP001825
RETINOID AND FATTY ACID BINDING FRAGMENT	TRP	AGAP001826			0.0798236	0.230384
UNKNOWN	U	AGAP001827	0.222011	0.176625	0.312503	0.246261
UNKNOWN;	D	AGAP001828	0.782961	0.818469	0.82414	0.575655
		AGAP001829
		AGAP001831
tRNA-Arg	RTT	AGAP001832
		AGAP001834		1.27318
tRNA-Ser	RTT	AGAP001835
		AGAP001836
tRNA-Gln	RTT	AGAP001837
		AGAP001838
		AGAP001839
tRNA-Ser	RTT	AGAP001845
tRNA-Thr	RTT	AGAP001846
		AGAP001847
		AGAP001848		0.566364
		AGAP001849
tRNA-Leu	RTT	AGAP001853
N GLYCOSYLASE/DNA LYASE [INCLUDES: 8 OXOGUANINE DNA GLYCOSYLASE EC3.2.2.- ; DNA APURINIC OR APYRIMIDINIC SITE LYASE EC4.2.99.18 AP LYASE ]	M	AGAP001854		0.132472
PERIOD CIRCADIAN	D	AGAP001856	-0.258273	-0.379074	-0.331683
ATP BINDING CASSETTE SUB FAMILY G MEMBER	TRP	AGAP001858	1.31841	1.01536
DNAJ HOMOLOG SUBFAMILY B MEMBER 12;	REDOX/STRESS/MIT	AGAP001859	-0.764973	-0.551732	-0.189768	-0.0311095
CYTOCHROME P450; Cytochrome P450 CYP4H14 (Fragment). [Source:Uniprot/SPTREMBL;Acc:Q8WQN5]	REDOX/STRESS/MIT	AGAP001861
AMBIGUOUS	D	AGAP001862			1.77805
PRECURSOR	M	AGAP001863	0.955467	1.95987
CYTOCHROME P450;	REDOX/STRESS/MIT	AGAP001864	-0.329744	-0.302796	-1.04017	4.36545
AMBIGUOUS	REDOX/STRESS/MIT	AGAP001865		0.244386	0.591626
		AGAP001866	0.216818		0.441464
JUNKK (hemipterous) DUAL SPECIFICITY MITOGEN ACTIVATED KINASE KINASE EC_2.7.1.- MAP KINASE KINASE MAPKK ERK ACTIVATOR KINASE MAPK/ERK KINASE;	D	AGAP001867	0.375429	1.02047	0.343306	0.00229043
LARGE NEUTRAL AMINO ACIDS TRANSPORTER SMALL SUBUNIT L TYPE AMINO ACID TRANSPORTER	TRP	AGAP001870
UNKNOWN	D	AGAP001871	0.451378		0.713281
UNKNOWN	U	AGAP001872	0.328759	0.140182	0.600253	0.863114
UNKNOWN	U	AGAP001873
RAS	D	AGAP001874	-0.0248315		-0.179296	0.190113
		AGAP001877	0.259282	0.300299	0.64611
N ACETYLTRANSFERASE 5 EC2.3.1.-	D	AGAP001878	-0.0334086	-0.11676	0.308515	-0.366524
CROOKED NECK 1 CROOKED NECK HOMOLOG	D	AGAP001879	-0.130999	-0.275399	0.14104	-0.122875
FACTOR	D	AGAP001880	0.516901	0.48395	0.369852	0.255913
		AGAP001881	0.558543	-0.654119	-0.865546
LIVER RING FINGER	D	AGAP001882
ELAV HU ANTIGEN	U	AGAP001883	0.361203	1.63717
FUMARATE HYDRATASE MITOCHONDRIAL EC4.2.1.2 FUMARASE	D	AGAP001884		0.25885	0.269872	0.0274205
		AGAP001885	0.0860801	-0.387726		-0.370636
ACTIN-BINDING WH2	CS	AGAP001886	0.405656	0.622907	0.912704	0.550522
GCN5 1	D	AGAP001887	0.222737	0.102362	-0.530632	-0.57643
ALPHA 1 6 FUCOSYLTRANSFERASE EC2.4.1.68 GLYCOPROTEIN 6 ALPHA L FUCOSYLTRANSFERASE GDP FUCOSE GLYCOPROTEIN FUCOSYLTRANSFERASE GDP L FUC:N ACETYL BETA D GLUCOSAMINIDE ALPHA1 6 FUCOSYLTRANSFERASE ALPHA1 6FUCT FUCOSYLTRANSFERASE 8	D	AGAP001888	0.475541	0.582707	0.248579	0.617541
UNKNOWN; Metallothionein 1 (Fragment). [Source:Uniprot/SPTREMBL;Acc:Q52P92]	U	AGAP001889	0.437202		-0.695601	-0.292089
UNKNOWN; Metallothionein 2 (Fragment). [Source:Uniprot/SPTREMBL;Acc:Q52P91]	D	AGAP001890		-0.179724	-0.748529	-0.666142
UNKNOWN	U	AGAP001891		-0.459543	-0.437574	-0.659573
AMBIGUOUS	CSR	AGAP001892	-0.686962	2.07742	-1.61371
UNKNOWN	U	AGAP001893
AMBIGUOUS	CSR	AGAP001894	0.349468	-0.26313	0.637316
F BOX/LRR REPEAT 11 F BOX AND LEUCINE RICH REPEAT 11	RTT	AGAP001895	0.276971
UNKNOWN;	U	AGAP001896	-0.283001	-0.260743	-0.399337	-0.465078
UNKNOWN	U	AGAP001897	0.625029
AMBIGUOUS	REDOX/STRESS/MIT	AGAP001898		0.150835	-0.11662	0.499994
FATTY ACID SYNTHASE EC2.3.1.85 [INCLUDES: EC2.3.1.- 38; EC2.3.-.- 1 39; EC 2.3.1.41; EC 1.1.1.- 100; EC 4.2.-.- 1 61; EC 1 3 1 10; EC 3 1 2 14]	M	AGAP001899	0.326887	0.34404	0.427892	0.778471
UNKNOWN	RTT	AGAP001900
DNA REPLICATION LICENSING FACTOR	RTT	AGAP001901	0.336823	0.0239394	0.387516
RAS	D	AGAP001902	0.0983059	0.151375	-0.383258
MALATE DEHYDROGENASE MITOCHONDRIAL EC1.1.1.37	M	AGAP001903		0.0966919
INTERLEUKIN ENHANCER BINDING FACTOR 3	D	AGAP001905	0.261642		0.544269	0.0425882
UNKNOWN	U	AGAP001907	1.62254		-1.47226
DIHYDROXYACETONE PHOSPHATE ACYLTRANSFERASE EC2.3.1.42 DHAP AT DAP AT GLYCERONE PHOSPHATE O ACYLTRANSFERASE ACYL COA:DIHYDROXYACETONEPHOSPHATEACYLTRANSFERASE	M	AGAP001908	1.15642	0.613939	0.0406272
SORTING NEXIN 15	D	AGAP001909	1.08659	1.08331
40S RIBOSOMAL S3	RTT	AGAP001910		-0.427816
60S RIBOSOMAL L6 TAX RESPONSIVE ENHANCER ELEMENT BINDING 107 TAXREB107	RTT	AGAP001911	-0.317538	0.16016	0.337578
ODORANT RECEPTOR	CSR	AGAP001912	1.15903	1.14958
GAMMA AMINOBUTYRIC ACID RECEPTOR SUBUNIT PRECURSOR GABA A RECEPTOR	TRP	AGAP001913	-1.04858	-0.453644	-1.62097
HSP90 CO CHAPERONE CDC37 HSP90 CHAPERONE KINASE TARGETING SUBUNIT	D	AGAP001914	-0.38287	-0.591751	0.0816048	-1.05374
GUSTATORY RECEPTOR 63A	CSR	AGAP001915		0.778676
UNKNOWN	D	AGAP001916	0.638338	0.651252
AMBIGUOUS	RTT	AGAP001917	-0.561692	-0.495153	0.152005	0.545301
MICROFIBRILLAR ASSOCIATED 1	CS	AGAP001918		-0.168241	-0.229692	0.954445
DISULFIDE ISOMERASE A6 PRECURSOR EC5.3.4.1 DISULFIDE ISOMERASE P5	D	AGAP001919	-0.336348	-0.23133	-0.162998
UNKNOWN	TRP	AGAP001923	0.249153	-0.372779	0.557849	2.28896
SERINE PROTEASE GD PRECURSOR EC3.4.21.- GASTRULATION DEFECTIVE	PROT	AGAP001924		1.66674
UNKNOWN	U	AGAP001925	-0.449555	0.531689
		AGAP001926	-0.703365	-0.428414	-1.4574
tRNA-Phe	RTT	AGAP001927	-1.02833	-0.635779	-1.11887
NUCLEOSOME ASSEMBLY 1	M	AGAP001928	0.649239	0.875154	0.657789	0.622165
DNA POLYMERASE ALPHA CATALYTIC SUBUNIT EC2.7.7.7	RTT	AGAP001929	0.246701	0.198424	0.496244
HETEROGENEOUS NUCLEAR RIBONUCLEOPROTEIN	RTT	AGAP001930		-0.246308	0.487926	0.776575
PRECURSOR	PROT	AGAP001931
PRECURSOR	PROT	AGAP001932
CASEIN KINASE I EC2.7.1.- CKI	D	AGAP001933		0.344451	0.830813
UNKNOWN;	D	AGAP001934	0.51722			-1.63387
AMBIGUOUS	CS	AGAP001935	0.655319	0.688607
1 PHOSPHATIDYLINOSITOL 4 5 BISPHOSPHATE PHOSPHODIESTERASE BETA EC_3.1.4.11 PHOSPHOINOSITIDE PHOSPHOLIPASE C PHOSPHOLIPASE C BETA PLC BETA;	M	AGAP001936	-0.316319		-0.838765
UNKNOWN	REDOX/STRESS/MIT	AGAP001937			-0.338468
UNKNOWN	U	AGAP001938	0.37597	0.0794668	-0.542837	0.103016
SIGNAL RECOGNITION PARTICLE 72 KDA SRP72	RTT	AGAP001939	-0.259546	-0.245353	0.0458682	0.367289
UNKNOWN	U	AGAP001940	0.240412	0.253989	0.184003
UNKNOWN	D	AGAP001941	-0.387158	-0.333588	-0.837863
UNKNOWN	M	AGAP001942		0.318817	-0.518853
AMBIGUOUS	D	AGAP001943	-0.0776561	0.305601	0.583541	0.357199
F BOX/WD REPEAT F BOX AND WD	D	AGAP001944	0.572022	1.0282	0.780067	0.531491
SPARTIN;	D	AGAP001945	-0.419853	-0.32092
		AGAP001946		0.671157	1.50826
ANKYRIN	D	AGAP001947
SUPPRESSOR OF FUSED	D	AGAP001948	-0.289295	-0.372735	0.757705
UNKNOWN	U	AGAP001949			0.446249	0.590755
WEE1 KINASE EC2.7.1.112	D	AGAP001950	0.955242	0.430028
ACYL COA DEHYDROGENASE CHAIN SPECIFIC MITOCHONDRIAL PRECURSOR	M	AGAP001951	-0.244023		-0.159247	-0.143658
CYTOSOL AMINOPEPTIDASE EC3.4.11.1 LEUCINE AMINOPEPTIDASE LAP LEUCYL AMINOPEPTIDASE PROLINE AMINOPEPTIDASE EC3.4.11.- 5 PROLYL AMINOPEPTIDASE	PROT	AGAP001952
TBC1 DOMAIN FAMILY MEMBER 10 EBP50 PDX INTERACTOR OF 64 KDA EPI64	D	AGAP001953	0.522415	0.39212	-0.723848
PSIDIN ORTHOLOGUE	I	AGAP001954	-0.529404	0.23711
N ACETYLGLUCOSAMINYL PHOSPHATIDYLINOSITOL DE N ACETYLASE EC3.5.1.89 PHOSPHATIDYLINOSITOL GLYCAN BIOSYNTHESIS CLASS L PIG L	M	AGAP001955	-0.25445	-0.00478069	-0.344509	-1.09663
		AGAP001956		-0.300897	-1.74743	-2.30986
PHOSPHATIDYLINOSITOL TRANSFER ALPHA PTDINS TRANSFER ALPHA PTDINSTP PI TP ALPHA	TRP	AGAP001957	0.221513	0.227575	0.193766	0.279637
CRYPTOCHROME	REDOX/STRESS/MIT	AGAP001958	0.0402285	0.194241	0.220046	0.33922
SECERNIN 1	D	AGAP001959	0.391138		-0.634857
PRECURSOR	PROT	AGAP001960	0.864329	1.04551
VASOPRESSIN RECEPTOR TYPE ARGININE VASOPRESSIN RECEPTOR ANTIDIURETIC HORMONE RECEPTOR AVPR	D	AGAP001961	0.656711
VASOPRESSIN RECEPTOR TYPE ARGININE VASOPRESSIN RECEPTOR ANTIDIURETIC HORMONE RECEPTOR AVPR	D	AGAP001962	0.363088	0.151776	-0.20438	-0.815795
		AGAP001963
SP CLIP3	I	AGAP001964	-0.233433
SODIUM DEPENDENT MULTIVITAMIN TRANSPORTER NA + DEPENDENT MULTIVITAMIN TRANSPORTER;	TRP	AGAP001965	0.64641	-0.429841	1.27942	-0.825657
SODIUM DEPENDENT MULTIVITAMIN TRANSPORTER NA + DEPENDENT MULTIVITAMIN TRANSPORTER	TRP	AGAP001966	0.633837	-0.314204	1.36134	-0.509189
DNA REPAIR COMPLEMENTING XP C CELLS XERODERMA PIGMENTOSUM GROUP C COMPLEMENTING	RTT	AGAP001967		0.197437
UNKNOWN	U	AGAP001968	-0.266489	-0.149887	0.387483	-0.310437
40S RIBOSOMAL S27A	RTT	AGAP001969	-1.56968	-0.842339	-0.974816	0.860462
40S RIBOSOMAL S27A	RTT	AGAP001970		-0.430002
40S RIBOSOMAL S27A; Polyubiquitin. [Source:Uniprot/SPTREMBL;Acc:Q17033]	RTT	AGAP001971	-0.529521	-0.471896	-0.475453	-0.297791
AMBIGUOUS	D	AGAP001972	0.138402	0.203318	0.311081	1.98839
PROTEASOME SUBUNIT ALPHA TYPE EC_3.4.25.1;	D	AGAP001973	-0.276604	-0.244652	-0.0656175	-0.483508
UNKNOWN	U	AGAP001974	-0.750984	-0.404106	-0.77794
UNKNOWN	U	AGAP001975	0.323074	0.244408	0.243035	-0.20165
UNKNOWN	U	AGAP001976	-0.279338		-0.227075	-0.695821
TRANSCRIPTION FACTOR E2F;	RTT	AGAP001978	0.629011
PRECURSOR	PROT	AGAP001979	0.106578	0.609381		0.579091
UNKNOWN	D	AGAP001980	1.0852	0.806619	1.17247
CIRCADIAN CLOCK CONTROLLED PRECURSOR	U	AGAP001981	0.518122	0.318576	0.565437	0.563842
CIRCADIAN CLOCK CONTROLLED PRECURSOR	U	AGAP001982	-0.653757	-1.38716	0.773929
CIRCADIAN CLOCK CONTROLLED PRECURSOR	U	AGAP001983		-0.551201
AMBIGUOUS	CSR	AGAP001984		-0.58215
CYCLASE EC4.6.1.2	TRP	AGAP001985	0.866878	0.901026	0.931108	0.799695
NPL4	U	AGAP001986	0.265243	0.267683	0.335269	0.292597
UNKNOWN	U	AGAP001987	0.414482	0.42666	0.524028	0.386188
HYP37; Hyp37.7-like precursor. [Source:Uniprot/SPTREMBL;Acc:Q52P96]	D	AGAP001988	-1.33334	-0.631749	-2.08126	-0.96393
HYP37;	D	AGAP001989	-0.244919	0.0632276	0.244311
GAMMA AMINOBUTYRIC ACID RECEPTOR SUBUNIT PRECURSOR GABA A RECEPTOR	TRP	AGAP001990	-1.10432	-0.904332	-1.961
UNKNOWN;	U	AGAP001991	-1.16313	-0.961183
HETEROGENEOUS NUCLEAR RIBONUCLEOPROTEIN	RTT	AGAP001993	0.891338	0.87528		1.23522
AMBIGUOUS	D	AGAP001994	1.37903		-0.882816
PROTEASOME SUBUNIT ALPHA TYPE EC_3.4.25.1; PROSAg25 protein. [Source:Uniprot/SPTREMBL;Acc:Q8T0Y8]	D	AGAP001995	0.662385	-0.50291	0.514557	-0.112313
UNKNOWN	CS	AGAP001996	-0.837364	1.33042
AMBIGUOUS	D	AGAP001997	-0.230969	-0.162874	0.287788
MITOCHONDRIAL 28S RIBOSOMAL S10 MRP S10 MSTP040	REDOX/STRESS/MIT	AGAP001998	0.196925	0.164254	0.306152	-0.327
NEURALIZED	D	AGAP001999	0.393344	0.28844	0.587521	0.446899
AMBIGUOUS	TRP	AGAP002000		-1.06211
UNKNOWN	U	AGAP002002	0.815733	-0.788307
UNKNOWN	U	AGAP002003	-0.59044	-0.228846	-0.841853
UNKNOWN	U	AGAP002004	0.261092	0.229889	0.751015
FBN	I(FBN)	AGAP002005	0.728293		0.870281	0.743173
CONNECTIN PRECURSOR	CS	AGAP002006
CONNECTIN PRECURSOR	CS	AGAP002007
UNKNOWN	U	AGAP002008
DYNEIN HEAVY CHAIN DYNEIN HEAVY CHAIN	CS	AGAP002009		0.49916
UNKNOWN	U	AGAP002010	-0.448173		-1.60898
RHESUS BLOOD GROUP ASSOCIATED GLYCOPROTEIN ERYTHROCYTE PLASMA MEMBRANE 50 KDA GLYCOPROTEIN RH50A	TRP	AGAP002011	1.03482	-0.548466	1.30159	-0.850078
UNKNOWN	U	AGAP002012	-0.257726	-0.385272	-1.19392
AMBIGUOUS	D	AGAP002013
PROBABLE LEUCYL TRNA SYNTHETASE MITOCHONDRIAL PRECURSOR EC6.1.1.4 LEUCINE TRNA LIGASE LEURS	D	AGAP002014	-0.47243	-0.243129	-0.0862587	0.462244
DYNEIN HEAVY CHAIN DYNEIN HEAVY CHAIN	CS	AGAP002015	-0.572862	-0.166832	-0.219799	0.314689
AMBIGUOUS	M	AGAP002016	0.27923	0.0799963	0.212718	0.140255
UNKNOWN	D	AGAP002017	-0.4757	-0.102028	-0.356817	0.591314
AMBIGUOUS	D	AGAP002018	0.933205	-0.695041
FACTOR KDA SUBUNIT	D	AGAP002019	0.0858726	0.204134	0.403179	-0.286821
NADH UBIQUINONE OXIDOREDUCTASE ASHI SUBUNIT MITOCHONDRIAL PRECURSOR EC_1.6.5.3 EC_1.6.99.- 3 COMPLEX I ASHI CI ASHI;	REDOX/STRESS/MIT	AGAP002020	-0.149595		-0.248507	-0.282032
1 ACYL SN GLYCEROL 3 PHOSPHATE ACYLTRANSFERASE ALPHA EC2.3.1.51 1 AGP ACYLTRANSFERASE 1 1 AGPAT 1 LYSOPHOSPHATIDIC ACID ACYLTRANSFERASE ALPHA LPAAT ALPHA 1 ACYLGLYCEROL 3 PHOSPHATE O ACYLTRANSFERASE 1	M	AGAP002021
UNKNOWN	U	AGAP002022	0.49757	0.0439957	0.362655	-0.670161
UNKNOWN	U	AGAP002023		-0.338197	0.293102	-0.90213
AMBIGUOUS	PROT	AGAP002024	-1.03651	0.551233	-1.07229
ODORANT BINDING AGAMOBP11	CSR	AGAP002025	-0.752902	0.352255	-0.750624
DEHYDRODOLICHYL DIPHOSPHATE SYNTHASE EC2.5.1.- DEDOL PP SYNTHASE	M	AGAP002026	-0.124647	0.00373706	0.127724	0.215093
RING FINGER	D	AGAP002028	1.05045	0.417654	0.236091	0.508062
WD REPEAT 9	D	AGAP002030	1.4197	1.23255
UNKNOWN	TRP	AGAP002032	-0.461104	-0.10576	-0.263495
KINASE	D	AGAP002033		0.801356
GC RICH SEQUENCE DNA BINDING FACTOR	D	AGAP002035	-0.625486	-0.582193	-0.500435	-0.557826
ZINC FINGER FYVE DOMAIN CONTAINING 1	D	AGAP002036	-0.317464	-0.525521	-0.707626
DIHYDROOROTATE DEHYDROGENASE MITOCHONDRIAL PRECURSOR EC1.3.3.1 DIHYDROOROTATE OXIDASE DHODEHASE	D	AGAP002037		-0.572323		0.939806
130 KDA LEUCINE RICH LRP 130 GP130 LEUCINE RICH PPR MOTIF CONTAINING	D	AGAP002038
UNKNOWN	U	AGAP002039	-1.35942	-0.372272	-1.2244
AMBIGUOUS	CS	AGAP002040
UNKNOWN	RTT	AGAP002041
UNKNOWN	U	AGAP002043	0.488496	-0.390374	-1.6449	0.998183
AMBIGUOUS; candidate odorant receptor [Source:Anopheles_symbol;Acc:GPROR79]	CSR	AGAP002044
AMBIGUOUS; candidate odorant receptor [Source:Anopheles_symbol;Acc:GPROR75]	CSR	AGAP002045
AMBIGUOUS; candidate odorant receptor [Source:Anopheles_symbol;Acc:GPROR78]	CSR	AGAP002046
ATLASTIN GTP BINDING 3 GUANINE NUCLEOTIDE BINDING 3	D	AGAP002047	0.858137	0.778117	0.89093	0.429155
YEMANUCLEIN ALPHA	D	AGAP002048		0.336832	0.645911
PHOSPHATIDYLETHANOLAMINE BINDING PEBP	D	AGAP002049	0.791191	0.388759		-0.456947
AMBIGUOUS;	TRP	AGAP002050
ATP BINDING CASSETTE SUB FAMILY G MEMBER	TRP	AGAP002051		-0.433017
		AGAP002052
UNKNOWN	U	AGAP002053	-0.714442	0.0319874	-0.833289
UNC 112 RELATED KINDLIN	D	AGAP002054	0.348446	0.290908	0.330744
BETA GALACTOSIDASE PRECURSOR EC3.2.1.23 LACTASE ACID BETA GALACTOSIDASE	D	AGAP002055		-0.529304	-0.958851	-0.648152
		AGAP002056	0.0446146	-0.435249	1.0704	-0.389402
		AGAP002058		-0.512134	-1.30489	-0.628699
UNKNOWN	U	AGAP002059	-0.40886	-0.28378		0.102473
AMBIGUOUS;	TRP	AGAP002060			-1.02901
26S PROTEASOME NON ATPASE REGULATORY SUBUNIT 6 26S PROTEASOME REGULATORY SUBUNIT S10	D	AGAP002061	-0.14102	-0.12219	0.250873	0.100019
XAP 5	CS	AGAP002062	-0.295239	-0.403907
NUCLEOLAR NUCLEOLAR	D	AGAP002063	0.273204		0.566891
UNKNOWN	D	AGAP002064	-0.311817	-0.21725	-0.225237
CELLULAR RETINALDEHYDE BINDING CRALBP	TRP	AGAP002065	-0.230991	0.313156	-0.717327
AMBIGUOUS	D	AGAP002066		1.13066
UNKNOWN	U	AGAP002067	-0.128699	-0.00301188	0.260942
UNKNOWN	U	AGAP002068	-0.0997464	0.168138	0.378013
TRANS PRENYLTRANSFERASE	D	AGAP002069	0.818292	0.544748	-2.01882
		AGAP002070
ATP BINDING CASSETTE SUB FAMILY D MEMBER 3.70 KDA PEROXISOMAL MEMBRANE PMP70	TRP	AGAP002071	-0.702478	-0.433147	-1.17196	-0.318523
UNKNOWN	U	AGAP002072
POLYCOMB COMPLEX RING1 RNF1	TRP	AGAP002073	-0.167645	-0.161524	0.146367	0.0364623
		AGAP002074	-0.280094	-0.416812	0.323932
DUAL SPECIFICITY KINASE TTK EC2.7.1.- PYT	D	AGAP002075	0.358021	-0.139354	0.811079	-0.401295
		AGAP002076	0.371393	0.098692	0.501312	0.469704
UNKNOWN	U	AGAP002077	0.339184	0.082141	1.15038
SEX REGULATED JANUS A	D	AGAP002078	-0.369669	-0.464721	-0.494968	-0.415933
ARRESTIN	D	AGAP002079
UNKNOWN	U	AGAP002080	-0.609376	0.604304	-1.02361	0.66643
UNKNOWN	TRP	AGAP002081	-0.185372		-0.246833
ZINC FINGER 384 NUCLEAR MATRIX TRANSCRIPTION FACTOR 4;	U	AGAP002082	0.266942	0.309657	0.299327	0.337587
ZINC FINGER 384 NUCLEAR MATRIX TRANSCRIPTION FACTOR 4	D	AGAP002083	0.844544	1.05578	0.354596
AMBIGUOUS	D	AGAP002084	0.626205	-0.372555	-0.611313	-1.14091
UNKNOWN	U	AGAP002085	0.780931	0.368116	0.817975	0.866288
UNKNOWN	U	AGAP002086		0.171795	-0.179775	-0.50462
UNKNOWN	U	AGAP002087	-0.313803	-0.455887	-0.803234	-1.5018
AMBIGUOUS	RTT	AGAP002088		-0.39423	0.530758	-0.412334
SCHIP 1	D	AGAP002089	-1.82109	-0.766845	-1.58987
ESTERASE	REDOX/STRESS/MIT	AGAP002090
PHOSPHORIBOSYLFORMYLGLYCINAMIDINE SYNTHASE EC6.3.5.3 FGAM SYNTHASE FGAMS FORMYLGLYCINAMIDE RIBOTIDE AMIDOTRANSFERASE FGARAT FORMYLGLYCINAMIDE RIBOTIDE SYNTHETASE	D	AGAP002091	-0.294437	0.124794	0.135907	0.557238
RAS RELATED RAB	D	AGAP002092		-0.393679	0.950011
AMBIGUOUS	D	AGAP002093	-0.341857	0.174098	-0.543174
UNKNOWN	U	AGAP002094		0.893483
RECEPTOR;	D	AGAP002095	-0.635347	0.348371	-0.492496	-0.861284
BETA 1 3 GALACTOSYLTRANSFERASE 5 EC2.4.1.- BETA 1 3 GALTASE 5 BETA3GAL T5 B3GAL T5 UDP GALACTOSE:BETA N ACETYLGLUCOSAMINE BETA 1 3 GALACTOSYLTRANSFERASE 5 UDP GAL:BETA GLCNAC BETA 1 3 GALACTOSYLTRANSFERASE 5 BETA 3 GX T5	D	AGAP002097	0.0943019	0.0911413		2.03519
		AGAP002098	-0.447288	0.253117		0.790039
UNKNOWN	TRP	AGAP002099	0.494294		-0.662395
UNKNOWN	U	AGAP002100	0.689305	0.112172	0.986519
ISOLEUCYL TRNA SYNTHETASE CYTOPLASMIC EC6.1.1.5 ISOLEUCINE TRNA LIGASE ILERS	M	AGAP002101	0.0877776	0.165907	0.278222	0.270857
MALTASE PRECURSOR EC3.2.1.20	DIG	AGAP002102	-0.403323	-0.70653	-1.54334
UNKNOWN	U	AGAP002104	-0.373436	-0.904015
		AGAP002105	0.710679
DNA REPAIR COMPLEMENTING XP C CELLS XERODERMA PIGMENTOSUM GROUP C COMPLEMENTING;	RTT	AGAP002106			0.22267
CALCYCLIN BINDING CACYBP SIAH INTERACTING	D	AGAP002107	0.17799	-0.0144747	0.353496	0.0874031
SERINE/THREONINE/TYROSINE INTERACTING PROTEIN TYROSINE PHOSPHATASE	D	AGAP002108	1.62592	1.16263
HIGH AFFINITY COPPER UPTAKE 1 COPPER TRANSPORTER 1 SOLUTE CARRIER FAMILY 31 MEMBER 1;	TRP	AGAP002109	0.607443
		AGAP002110	0.336388	2.16967	-0.56302
HOMOLOG	D	AGAP002111	-0.311577		-0.929246
UNKNOWN	U	AGAP002112	-0.404192	-0.281002	-0.469041	1.01662
CYTOCHROME B5;	REDOX/STRESS/MIT	AGAP002113	-0.219931	0.0626454	-0.533489	-0.620032
CELL DIVISION CYCLE 20 HOMOLOG P55CDC	D	AGAP002114	0.307659		0.627884
SIGNAL INDUCED PROLIFERATION ASSOCIATED 1 SIPA 1 GTPASE ACTIVATING SPA 1	D	AGAP002115	-0.345666	0.00535766
UNKNOWN	U	AGAP002116	0.885289	0.918498
UNKNOWN	U	AGAP002117	-0.253587		-0.320973	-0.417731
AMBIGUOUS	D	AGAP002118	-0.120384	0.035856	0.372632	0.665785
DUAL SPECIFICITY KINASE EC2.7.1.-	D	AGAP002119	0.28774	0.377255	-0.403022	-1.4464
TBC1 DOMAIN FAMILY MEMBER 10 EBP50 PDX INTERACTOR OF 64 KDA EPI64	D	AGAP002120	0.518496	0.324905	-0.605035
DNA DIRECTED RNA POLYMERASE II 19 KDA POLYPEPTIDE EC2.7.7.6 RPB7	RTT	AGAP002121	0.278421	-0.202532		-0.749552
60S RIBOSOMAL L32	RTT	AGAP002122	-0.451357	-0.916609		-0.755371
AXIN AXIS INHIBITION DAXIN D AXIN	D	AGAP002123	0.310678	0.361793		1.90816
AMBIGUOUS	D	AGAP002124
AMBIGUOUS	CSR	AGAP002125
AMBIGUOUS	CSR	AGAP002126
ACTIN	CS	AGAP002127	0.532042	0.654566	0.422618
		AGAP002128	-0.157474	0.00982786	-0.423269	0.638495
AMBIGUOUS	D	AGAP002129	0.00483137	0.154471	0.239415	-0.171677
		AGAP002130		0.0466148	-0.357843	-0.0315841
		AGAP002131	-0.11194		0.245627
AMBIGUOUS	D	AGAP002132		0.585821	3.14749
GTP BINDING	D	AGAP002133	-0.41493	-0.141298	0.436326
UNKNOWN	U	AGAP002134	0.619204	-0.210218	0.591931	-0.383373
UNKNOWN	U	AGAP002135		1.55391
UNKNOWN	U	AGAP002136	-0.213218	-0.273888	-0.456816	-0.761351
UNKNOWN	U	AGAP002137	0.360477	-0.225267	-0.414642	-0.423734
CYTOCHROME P450	REDOX/STRESS/MIT	AGAP002138	0.898307	0.938431	0.642819
UNKNOWN	D	AGAP002139
UNKNOWN;	U	AGAP002140	-0.248108	-0.216786	-0.464486	-0.433404
UNKNOWN	U	AGAP002141	0.108289	-0.131259	-0.171531	-0.19733
AMBIGUOUS	D	AGAP002142	0.550781	0.601204	0.287269	0.355784
UNKNOWN	U	AGAP002143	1.28238	0.456255	1.68627
U4/U6 SMALL NUCLEAR RIBONUCLEOPROTEIN PRP4 U4/U6 SNRNP 60 KDA WD SPLICING FACTOR PRP4 HPRP4	D	AGAP002144		-0.0817387	0.479296
MULTIPLE PDZ DOMAIN MULTI PDZ DOMAIN 1 MULTI PDZ DOMAIN 1;	U	AGAP002145	-0.465154	-0.761835	-0.552721
UNKNOWN	U	AGAP002146
CA 2+ /CALMODULIN DEPENDENT KINASE PHOSPHATASE EC3.1.3.16 CAM KINASE PHOSPHATASE CAMKPASE PARTNER OF PIX 2 PHOSPHATASE 1F	D	AGAP002147
UNKNOWN	D	AGAP002149	0.682389	0.600379	1.05284	0.691997
POTASSIUM/SODIUM HYPERPOLARIZATION ACTIVATED CYCLIC NUCLEOTIDE GATED CHANNEL	TRP	AGAP002150
GUANINE NUCLEOTIDE EXCHANGE FACTOR RELATED DEAFNESS LOCUS ASSOCIATED GUANINE NUCLEOTIDE EXCHANGE FACTOR DELGEF	D	AGAP002151	0.25657	-0.0975667	0.233077
ACETYLCHOLINE RECEPTOR PROTEIN SUBUNIT PRECURSOR; Nicotinic acetylcholine receptor subunit alpha 6. [Source:Uniprot/SPTREMBL;Acc:Q66T28]	D	AGAP002152
UNKNOWN	U	AGAP002153	0.295169	-0.809109	0.36633
MYOSIN MUSCLE	CS	AGAP002154	0.28258	0.116367	0.537578	0.228995
RECEPTOR	D	AGAP002155	0.544199	0.155987	0.670465	0.444898
GONADOTROPIN RELEASING HORMONE RECEPTOR GNRH RECEPTOR GNRH R	D	AGAP002156	-0.637692	-0.295179	-0.235648	0.434199
PRECURSOR	D	AGAP002157	-0.147481	-0.410593	0.455912	-0.376091
JUNCTOPHILIN JUNCTOPHILIN TYPE JP	D	AGAP002159	-0.487021	-0.329597	-0.308149	0.404203
KINASE	D	AGAP002161	-0.671215	0.695025	-1.25195	1.36975
UNKNOWN	TRP	AGAP002162
AMBIGUOUS	RTT	AGAP002163		0.280895	0.373143	-0.259056
UNKNOWN	RTT	AGAP002164
UNKNOWN	RTT	AGAP002165	0.656377	0.662453	0.617712	0.511506
A KINASE ANCHOR 1 MITOCHONDRIAL PRECURSOR KINASE A ANCHORING 1 PRKA1 A KINASE ANCHOR KDA AKAP DUAL SPECIFICITY A KINASE ANCHORING 1 D AKAP 1 SPERMATID A KINASE ANCHOR 84 S AKAP84	D	AGAP002166	0.401745	0.151121	0.354033	0.531226
UNKNOWN	U	AGAP002167	0.0607203	0.0918374	0.393865	0.409919
		AGAP002168	0.474261		0.986036	0.814471
UBIQUITIN CONJUGATING ENZYME EC6.3.2.19 UBIQUITIN LIGASE UBIQUITIN CARRIER	D	AGAP002169	0.303144	0.29573	0.339973	0.353934
NADH UBIQUINONE OXIDOREDUCTASE 24 KDA SUBUNIT MITOCHONDRIAL PRECURSOR EC1.6.5.3 EC1.6.99.- 3	REDOX/STRESS/MIT	AGAP002170	-0.511633	-0.278929	-0.468973	-0.33982
NUCLEOLAR NUCLEOLAR	D	AGAP002171	0.417242	0.234984	0.716906
POU DOMAIN CLASS TRANSCRIPTION FACTOR	D	AGAP002172
DYSTROPHIA MYOTONICA CONTAINING WD REPEAT MOTIF DMR N9	D	AGAP002173	0.260119	0.50447	0.00277949	-0.327626
UNKNOWN	U	AGAP002174	-0.308338	-0.244941
UNKNOWN	U	AGAP002175	-0.0583945	-0.0799453	0.211031	-0.0436064
PRECURSOR	M	AGAP002176	-0.903456	-0.0804311	-1.06863	0.168854
EXOSOME COMPLEX EXONUCLEASE RRP46 EC3.1.13.- RIBOSOMAL RNA PROCESSING 46 EXOSOME COMPONENT 5	D	AGAP002177	0.411607		0.778508
HOMEOBOX	RTT	AGAP002178	-0.354601	-0.447939	-1.78084
UNKNOWN	U	AGAP002181
ATP BINDING CASSETTE SUB FAMILY E MEMBER 1 RNASE L INHIBITOR RIBONUCLEASE 4 INHIBITOR RNS4I	TRP	AGAP002182	0.189025	-0.00642922	0.294245	0.312406
SIGNAL RECOGNITION PARTICLE 68 KDA SRP68	RTT	AGAP002183	-0.283707	-0.383109	-0.306442	-0.298541
UNKNOWN	U	AGAP002184
DEVELOPMENTALLY REGULATED GTP BINDING DRG	D	AGAP002185	-0.0827368	-0.249961	-0.341864	-0.272644
LOW DENSITY LIPOPROTEIN RECEPTOR;	D	AGAP002186	0.131055	0.132981	-0.329567
AMBIGUOUS	CSR	AGAP002188
ODORANT BINDING AGAMOBP14	CSR	AGAP002189
ODORANT BINDING	CSR	AGAP002190		0.813802
ODORANT BINDING AGAMOBP40	CSR	AGAP002191
ISOCITRATE DEHYDROGENASE [NAD] SUBUNIT MITOCHONDRIAL PRECURSOR EC1.1.1.41 ISOCITRIC DEHYDROGENASE NAD+ SPECIFIC ICDH	M	AGAP002192	0.034796	-0.296014	0.647533	-0.719591
NUCLEAR RNA EXPORT FACTOR 1 TIP ASSOCIATING TIP ASSOCIATED EXPORT FACTOR TAP	D	AGAP002193		0.162244
INOSITOL TRISPHOSPHATE 3 KINASE EC2.7.1.127 INOSITOL 1 4 5 TRISPHOSPHATE 3 KINASE IP3K IP3 3 KINASE	M	AGAP002194	-0.154967	-0.0389764	0.260752	0.498388
CYTOCHROME P450	REDOX/STRESS/MIT	AGAP002195	0.169628	-0.385751	1.06366
CYTOCHROME P450	REDOX/STRESS/MIT	AGAP002196		0.83901
CYTOCHROME P450	REDOX/STRESS/MIT	AGAP002197	-0.470881	-0.40049
GLYCINE N METHYLTRANSFERASE EC2.1.1.20	D	AGAP002198		0.142768	0.26371	-0.0206926
UNKNOWN;	U	AGAP002199
AMBIGUOUS;	D	AGAP002200
CYTOCHROME P450; Cytochrome P450 (Fragment). [Source:Uniprot/SPTREMBL;Acc:Q5XNU2]	REDOX/STRESS/MIT	AGAP002202	0.691075	0.743554	1.08245	0.994653
CYTOCHROME P450	REDOX/STRESS/MIT	AGAP002203
		AGAP002204		-0.80965
CYTOCHROME P450	REDOX/STRESS/MIT	AGAP002205		-0.0129109	-3.47319
		AGAP002206		-1.22226
CYTOCHROME P450	REDOX/STRESS/MIT	AGAP002207	0.342807	-0.148101
CYTOCHROME P450	REDOX/STRESS/MIT	AGAP002208
CYTOCHROME P450	REDOX/STRESS/MIT	AGAP002209
CYTOCHROME P450	REDOX/STRESS/MIT	AGAP002210
CYTOCHROME P450	REDOX/STRESS/MIT	AGAP002211	-1.25204	-0.759565	-1.86797
		AGAP002212	1.44457	1.08465	-0.612516
UNKNOWN	U	AGAP002214	-0.16814
UNKNOWN	D	AGAP002215	0.346955	0.186078	0.0596964
AMBIGUOUS	D	AGAP002216	0.194871	1.28782	0.226211
DIMETHYLGLYCINE DEHYDROGENASE MITOCHONDRIAL PRECURSOR EC1.5.99.2 ME2GLYDH	TRP	AGAP002217	-0.957002	0.0751044	-1.57466
39S RIBOSOMAL L47 MITOCHONDRIAL PRECURSOR L47MT MRP L47	REDOX/STRESS/MIT	AGAP002218			0.196542	0.14222
RAS	D	AGAP002219				1.82499
UNKNOWN	U	AGAP002220	0.308852		0.491752
WD REPEAT HUSSY 07	D	AGAP002221	0.107467	0.122328	0.456289
PA P	U	AGAP002222	0.156331	-0.0454132	0.223091	-0.300368
ATP DEPENDENT HELICASE	RTT	AGAP002223
		AGAP002224	0.379367	0.424084	-0.495943	0.850224
DIACYLGLYCEROL KINASE DELTA EC2.7.1.107 DIGLYCERIDE KINASE DGK DELTA DAG KINASE DELTA 130 KDA DIACYLGLYCEROL KINASE	M	AGAP002226
PYRIDOXINE 5' PHOSPHATE OXIDASE EC1.4.3.5 PYRIDOXAMINE PHOSPHATE OXIDASE	M	AGAP002227	-0.220796	-0.162664	-0.414833	-0.264732
AMBIGUOUS	CSR	AGAP002228		0.736107
		AGAP002229			1.36807
UNKNOWN;	U	AGAP002231
5 HYDROXYTRYPTAMINE 2A RECEPTOR 5 HT 2A SEROTONIN RECEPTOR 2A 5 HT 2	D	AGAP002232		0.63436	-0.864106
CYCLASE EC4.6.1.2	M	AGAP002233
RECEPTOR	D	AGAP002234
TRANSCRIPTION FACTOR GATA	RTT	AGAP002235	-0.885306	-0.698254
TRANSCRIPTION FACTOR; Putative GATA factor (Fragment). [Source:Uniprot/SPTREMBL;Acc:Q9GPF8]	RTT	AGAP002236	-0.244924	-0.245326	-0.958015	-0.699104
TRANSCRIPTION FACTOR GATA	RTT	AGAP002238	0.610998	0.507433	1.10319
DIAMINE ACETYLTRANSFERASE EC2.3.1.57 SPERMIDINE/SPERMINE N 1 ACETYLTRANSFERASE SSAT PUTRESCINE ACETYLTRANSFERASE	D	AGAP002239	-0.472413		-0.672989	1.05933
UNKNOWN	U	AGAP002240	-0.404031	-0.685212	-0.723513
ZINC FINGER	D	AGAP002241	-0.241774	-0.340507
EPILEPSY HOLOPROSENCEPHALY CANDIDATE 1 EHOC 1 TRANSMEMBRANE 1 GT334	U	AGAP002242	0.342983	0.367871	0.527199	0.987655
ANKYRIN	D	AGAP002243		0.140531	-0.16118
		AGAP002244	-0.772261	-0.452837	-1.64519
UBIQUINOL CYTOCHROME C REDUCTASE COMPLEX 11 KDA PROTEIN MITOCHONDRIAL PRECURSOR EC1.10.2.2 MITOCHONDRIAL HINGE CYTOCHROME C1 NONHEME 11 KDA COMPLEX III SUBUNIT VIII	D	AGAP002245	-0.688893	1.36135	-0.260368
UNKNOWN	D	AGAP002246	0.396172		-0.404478	-0.907338
RNA POLYMERASE II HOLOENZYME COMPONENT SRB7 RNAPII COMPLEX COMPONENT SRB7	RTT	AGAP002247	-0.45035	0.113968	-0.0122868	-0.0183595
KINESIN	CS	AGAP002248	0.272724		0.840327
DEPENDENT KINASE KINASE	D	AGAP002250	1.11358
UBIQUITIN CONJUGATING ENZYME EC6.3.2.19 UBIQUITIN LIGASE UBIQUITIN CARRIER	D	AGAP002251	0.178137	-0.0850802	0.230798
UNKNOWN	U	AGAP002252		0.492138
AMBIGUOUS;	D	AGAP002253	-0.339937	0.230547	-0.0716486	-0.887384
UNKNOWN;	D	AGAP002254	1.34699	1.27934
RAD1	D	AGAP002255	-0.377785	-0.475336		-0.954145
RNA BINDING 7 RNA BINDING MOTIF 7	RTT	AGAP002256	0.926775	0.399226	0.312983	-0.555398
ANTIGEN	D	AGAP002257	0.542442
[truncated: 11,059 more rows]
