# Supplementary material for: Bacteria- and IMD Pathway-Independent Immune Defenses against Plasmodium falciparum in Anopheles gambiae
Source: PLoS One. 2013 Sep 3;8(9):e72130. doi: 10.1371/journal.pone.0072130 (PMC3760850; doi:10.1371/journal.pone.0072130)
Supplement: Table S3 — Supplementary data from Figure 4. Supplementary data from Plasmodium infection assays displayed in Figure 4. Includes number of samples assayed, mean, median, % change, and prevalence of oocysts. (XLS) [file pone.0072130.s003.xls]

## Sheet: Figure 4A
P. falciparum	GFP	SRPN7	CLIPC2
N	79	79	63
Mean	14.39	8.56	20.38
Median	11	7	15
Prevalence	94.5	83.5	97.5
% Change (Median)		-36%	+36%

## Sheet: Figure 4B
P. berghei	GFP	SRPN7	CLIPC2
N	74	61	62
Mean	74.88	72.74	72.23
Median	53.5	25	31.5
Prevalence	0.96	0.92	0.9
% Change (Median)		-53%	-41%

## Sheet: Figure 4C
P. falciparum	GFP	SRPN7/CLIPC2
N	71	63
Mean	10.55	10.02
Median	9	8
Prevalence	0.97	0.95
% Change (Median)		-11%
